# Supplementary material for: Transcriptomic Signature of Lipid Production in Australian Aurantiochytrium sp. TC20
Source: Mar Biotechnol (NY). 2025 Feb 6;27(1):43. doi: 10.1007/s10126-025-10415-2 (PMC11802676; doi:10.1007/s10126-025-10415-2)
Supplement: Supplementary file 2 — Supplementary file2 (XLSX 1904 KB) [file 10126_2025_10415_MOESM2_ESM.xlsx]

## Sheet: Expression Browser Day 3 vs...
Gene	Length	Day 3 vs. Day 1 - Fold change	Day 3 vs. Day 1 - Log fold change	Day 3 vs. Day 1 - P-value	Day 3 vs. Day 1 - FDR p-value	D1_1 - RPKM	D1_2 - RPKM	D1_3 - RPKM	D3_1 - RPKM	D3_2 - RPKM	D3_3 - RPKM
T66000001.1	1..648	2.30712	1.20609	7.41413e-05	0.000232921	2.02839	1.50178	3.06941	6.6157	4.59329	5.63546
T66000002.5	1..1119	1.37035	0.454542	9.80964e-07	3.65683e-06	26.6806	29.5686	26.3286	43.5253	45.662	40.3635
T66000003.1	1..1446	-1.31797	-0.398322	3.00847e-06	1.07662e-05	43.6963	43.0718	42.7266	36.0707	39.7958	36.6852
T66000004.1	1..732	1.68347	0.751442	0.00316714	0.00793627	3.07821	3.5049	2.03789	6.34456	5.25216	5.5139
T66000005.1	1..672	1.19872	0.261491	0.56358	0.673896	0.977974	0.921548	1.29491	1.77206	1.29186	1.14404
T66000006.1	1..861	-1.28525	-0.362049	0.574967	0.682227	0.218085	0.822008	0.577519	0.691537	0.288081	0.446455
T66000007.1	1..183	-3.78549	-1.92048	0.499078	0.617491	0	0	0.679295	0	0	0
T66000008.1	1..1287	-1.23922	-0.309427	0.679356	0.771752	0.145898	0.20622	0.386359	0.0925273	0.289088	0.298677
T66000009.1	1..528	-1.08629	-0.119412	0.889838	0.929489	0.177813	1.17288	0.235438	0.45107	1.17442	0
T66000010.1	1..1251	1.10091	0.138699	0.767295	0.843226	0.750483	0.282873	1.19243	0.761519	0.991357	0.921817
T66000011.2	1..543	-12.0453	-3.5904	0.1837	0.290083	0.172901	0	0.686801	0	0	0
T66000012.1	1..192	-1.71264	-0.776225	1.90887e-10	8.99653e-10	107.577	105.978	104.887	79.3884	60.7175	74.0766
T66000013.2	1..159	-1.5892	-0.668304	0.568457	0.67649	1.18095	1.11281	0	0.748947	0.779992	0
T66000014.10	1..1020	-1.25994	-0.333356	0.422818	0.548611	1.10453	1.38774	0.853115	0.583738	1.45904	1.13058
T66000015.1	1..1977	1.19961	0.262569	0.00141554	0.00376863	27.8285	26.6256	34.8348	40.0556	39.3949	42.6784
T66000016.1	1..1752	1.09803	0.134913	0.51025	0.628129	2.89373	2.4238	2.48338	3.80629	3.53935	2.08435
T66000017.1	1..1827	-1.41556	-0.501373	3.2487e-06	1.15903e-05	62.8986	66.0972	65.2514	52.4042	53.6261	50.9164
T66000018.1	1..1077	1.60829	0.685527	0.19923	0.308695	0.610212	0.657148	0.230847	0.88455	0.460608	1.78458
T66000019.1	1..1920	-1.33249	-0.414128	0.194209	0.30265	1.07577	2.34995	1.23016	1.61258	1.29186	1.10114
T66000020.3	1..3573	-1.39608	-0.481383	2.68215e-07	1.04579e-06	12.166	11.4393	12.4903	9.86522	9.51053	10.3281
T66000021.1	1..381	1.94413	0.959123	0.531864	0.647621	0.246419	0	0	0.312553	0.325509	0
T66000022.3	1..3699	-1.04042	-0.0571685	0.741688	0.823964	3.73105	3.75495	3.83116	5.11872	2.98396	4.36461
T66000023.1	1..2163	1.02562	0.0365028	0.872763	0.917672	1.86642	1.22703	2.01151	1.98196	2.12145	1.68829
T66000024.1	1..1548	-1.16352	-0.218497	0.344988	0.472403	2.54728	2.22886	2.73035	1.92317	3.20462	2.11071
T66000025.1	1..858	-3.90262	-1.96444	0	0	50.9914	46.812	47.3773	14.9894	15.4662	11.2004
T66000026.1	1..474	-3.0367	-1.60251	0.00121601	0.00327281	2.37685	3.35957	2.88486	1.25615	0.784929	1.21645
T66000027.1	1..984	-1.8606	-0.895768	0.348359	0.475923	0.286236	0.179814	0.252665	0.242038	0.126035	0
T66000028.1	1..900	1.91296	0.935807	0.000387062	0.00111616	3.23383	2.06427	2.3481	6.48339	6.33874	3.41687
T66000029.1	1..612	2.78422	1.47727	0.305949	0.431156	0	0	0.203123	0	0.40529	0.31405
T66000030.1	1..675	1.33668	0.418649	0.295267	0.419845	1.25181	1.17958	1.47332	2.46986	1.83732	1.42369
T66000031.1	1..1272	1.29786	0.376138	0.0309007	0.0630653	4.13332	5.21631	6.54783	8.1448	8.09242	6.64839
T66000032.1	1..1590	-1.23703	-0.306879	0.00678451	0.0160332	12.8133	13.4094	12.3529	12.6572	12.0119	10.8792
T66000033.1	1..1254	2.93843	1.55504	0.00284625	0.00719264	0.449213	0.352745	0.0991316	1.23451	1.38458	0.459806
T66000034.2	1..1530	1.00456	0.00657086	0.949217	0.965577	15.893	16.5373	15.5186	17.4343	19.1297	19.0943
T66000035.1	1..3141	2.25247	1.17151	7.77156e-15	4.43811e-14	2.36133	3.09823	2.5725	6.90004	6.08051	8.07712
T66000036.1	1..837	-2.72155	-1.44443	4.84581e-06	1.70682e-05	3.58941	3.9108	4.45559	1.42273	2.22256	1.14814
T66000037.1	1..783	1.86907	0.902323	1.56374e-06	5.75368e-06	7.4341	5.19739	4.44535	12.3189	12.6711	12.2732
T66000038.1	1..933	-1.12242	-0.166613	0.376997	0.506804	6.2389	5.02555	5.596	5.10536	6.51331	5.56202
T66000039.1	1..2346	1.68806	0.75537	0	0	48.2233	48.7972	50.0742	96.596	92.459	95.1982
T66000040.1	1..3501	1.48761	0.573	4.17919e-06	1.48099e-05	3.40573	3.00707	3.33769	5.27215	6.0929	5.10554
T66000041.1	1..552	2.52957	1.33889	0	0	109.193	115.554	117.105	307.63	342.4	341.571
T66000042.1	1..2238	1.62958	0.7045	0.150863	0.246968	0.503407	0.158121	0.277728	0.319256	0.66498	0.858797
T66000043.1	1..1626	1.64869	0.721324	0.121562	0.206669	0.11548	0.544087	0.688069	0.878838	0.762723	0.827424
T66000044.1	1..1998	-1.06648	-0.0928607	0.545199	0.658463	5.63877	5.53482	6.78173	6.3773	7.20029	5.09837
T66000045.1	1..1173	-1.49302	-0.578235	0.0142048	0.0315611	3.9219	3.54478	3.39127	3.35015	2.11456	2.94934
T66000046.2	1..150	1.94426	0.959223	0.531798	0.647621	0	0	0.82874	0	0.826792	1.28133
T66000047.1	1..1797	1.17069	0.227361	0.382392	0.511855	1.35839	1.23078	1.52189	1.78922	1.9324	1.71129
T66000048.1	1..1848	-1.94684	-0.961136	0.00709807	0.0167199	0.965273	1.0532	1.21082	0.708825	0.402658	0.832029
T66000049.1	1..882	-1.03727	-0.0527847	0.844389	0.897534	3.19338	2.307	3.10073	3.24034	2.95283	3.26869
T66000050.1	1..1230	-1.21027	-0.275324	0.0117675	0.0265724	71.6735	69.624	75.7994	68.2547	66.2442	71.2542
T66000051.1	1..960	-2.20016	-1.13761	0.0906758	0.161552	0.586784	0.460774	1.29491	0.124044	0.775117	0.200207
T66000052.1	1..999	1.84235	0.881551	2.10942e-15	1.2331e-14	15.2247	13.4607	14.9323	31.1117	31.284	29.0511
T66000053.1	1..2019	-3.40083	-1.76589	0	0	7.16115	8.89506	8.74303	2.77211	3.25557	2.09429
T66000054.1	1..1623	2.87449	1.52331	0	0	3.06588	3.92467	4.51901	13.4271	12.1497	11.6053
T66000055.1	1..2475	1.85532	0.891664	3.01759e-13	1.6161e-12	4.40029	4.14641	4.72131	9.09358	9.67096	9.31873
T66000056.1	1..453	1.61958	0.695621	0.44414	0.56954	0.207253	0.195295	0.823252	0.262875	1.36886	0.42428
T66000057.1	1..1662	-1.0547	-0.0768301	0.272146	0.393682	173.31	172.572	181.156	186.935	183.939	202.144
T66000058.1	1..1878	2.28049	1.18934	0	0	7.54883	7.01907	6.28837	19.3398	19.283	15.556
T66000059.1	1..975	-1.06384	-0.089276	0.89296	0.931398	0.0962928	0.90737	0.637493	0.977088	0.508795	0.197127
T66000060.1	1..1494	2.4185	1.27411	2.11053e-13	1.13818e-12	4.46176	2.72393	3.24507	10.2025	10.5424	7.84747
T66000061.1	1..816	-2.63052	-1.39535	0	0	37.0479	34.802	31.8395	16.0528	14.4385	14.8389
T66000062.1	1..402	1.27339	0.348676	3.99482e-07	1.53344e-06	904.757	861.358	872.033	1309.32	1297.26	1234.95
T66000063.1	1..189	-140.622	-7.13568	0	0	1283.6	1196.43	1327.3	11.3412	10.4989	8.1354
T66000064.1	1..1113	-2.10508	-1.07387	0	0	38.1278	36.4049	37.6396	21.7195	19.0541	20.2042
T66000065.1	1..2040	1.91284	0.935719	0.0508504	0.0975479	0.276134	0.346936	0.243747	0.992355	0.486348	0.37686
T66000066.1	1..906	-1.10418	-0.14298	0.436928	0.562462	8.39373	7.6165	6.3116	9.20064	7.39185	6.3642
T66000067.1	1..1449	-1.48094	-0.566511	0.0659765	0.122463	1.74942	1.2211	1.80161	0.986191	1.19825	1.59171
T66000068.1	1..1824	1.20107	0.264323	0.497677	0.617491	0.411778	0.533528	0.68153	0.652865	0.679927	0.948349
T66000069.1	1..1404	-1.18976	-0.250671	0.563002	0.673597	0.93618	0.819153	0.531244	1.0178	0.883325	0.136894
T66000070.1	1..1209	1.18595	0.246049	0.00107056	0.00290691	87.4401	95.4934	86.4728	120.56	122.07	124.794
T66000071.1	1..1407	1.34414	0.42668	0.216786	0.330696	1.00091	0.943162	1.32528	1.35417	2.46804	0.956213
T66000072.1	1..159	1.10418	0.142975	0.934623	0.955972	0.590475	0	0	0.748947	0	0
T66000073.1	1..669	-2.70133	-1.43367	0	0	29.6111	26.977	26.0143	12.4601	10.5666	12.3536
T66000074.1	1..1962	-1.53246	-0.615854	2.54744e-08	1.06352e-07	14.4991	12.0844	12.0383	9.22556	9.41835	10.6777
T66000075.1	1..564	1.17203	0.229005	0.370811	0.499817	4.99391	4.2352	4.18778	5.70076	7.25642	4.77089
T66000076.2	1..3264	1.5543	0.636262	0.00669241	0.0158317	0.834154	0.840235	0.837881	1.64176	1.51984	1.23657
T66000077.2	1..285	-2.39605	-1.26066	5.11824e-05	0.000163488	11.2004	10.8646	10.4683	5.014	3.48123	8.09258
T66000078.1	1..1098	-5.89632	-2.55982	4.86803e-08	1.99508e-07	2.47967	2.41717	2.37753	0.433816	0.677698	0.175044
T66000079.1	1..3438	1.41283	0.498583	0.00256901	0.00655329	2.40312	1.85274	2.31411	3.84473	3.49908	3.07473
T66000080.1	1..975	-1.02178	-0.0310875	0.775385	0.848789	88.4931	90.1018	77.9016	95.0218	96.671	97.3807
T66000081.1	1..2484	1.2996	0.378067	0.000235173	0.000694704	8.39073	8.36961	9.70867	14.6696	12.332	11.761
T66000082.1	1..1164	1.27441	0.349831	8.75601e-05	0.000272792	33.3922	30.8576	34.0681	48.9016	45.6014	49.0404
T66000083.1	1..2718	1.04752	0.0669729	0.84741	0.899063	0.518132	0.585885	0.594571	0.744814	0.410658	0.989986
T66000084.1	1..801	-1.63966	-0.713397	0.25166	0.37048	0.586052	0.773134	0.620779	0.59467	0.61932	0
T66000085.1	1..1197	2.45806	1.29752	2.83918e-11	1.39053e-10	2.74519	2.43898	2.49245	7.26235	6.94174	7.70722
T66000086.1	1..2148	1.15302	0.205419	0.257187	0.376662	4.93904	4.07746	3.70387	3.9916	5.65821	7.42667
T66000087.1	1..1890	1.01508	0.0215906	0.939476	0.95953	1.29155	0.936175	1.57855	1.70118	1.11551	1.52539
T66000088.1	1..2244	2.69098	1.42813	0	0	24.1826	24.2066	26.2582	80.0252	74.3339	74.6869
T66000089.1	1..1167	1.35406	0.437289	0.413704	0.539798	0.804503	0.53066	0.106522	1.02042	0.425086	0.988168
T66000090.1	1..1122	-1.24223	-0.312928	0.476698	0.598226	1.25515	0.709641	0.664765	0.955208	0.663202	0.856501
T66000091.1	1..1818	1.62796	0.703068	0	0	27.3187	24.3313	24.6844	48.275	47.0698	47.2568
T66000092.1	1..210	-1.31592	-0.396068	0.0187676	0.0404545	41.5778	52.2386	46.1727	41.9624	44.883	32.9484
T66000093.1	1..1734	1.42073	0.50663	6.69609e-12	3.38355e-11	66.8135	68.979	69.4679	110.224	112.289	111.506
T66000094.1	1..1527	3.03318	1.60083	0	0	125.857	126.301	132.533	444.591	436.462	453.498
T66000095.1	1..480	-1.93911	-0.955393	0.150365	0.246377	1.36916	1.10586	1.55389	0.248089	1.80861	0
T66000096.1	1..546	-1.01545	-0.0221182	0.900988	0.937011	10.661	9.23573	11.6115	11.1231	13.4013	10.2084
T66000097.1	1..279	2.87623	1.52418	0.000114168	0.00035043	4.7111	0.951275	3.11892	11.0973	9.33475	7.57773
T66000098.1	1..297	1.54095	0.62382	5.05151e-14	2.78492e-13	165.011	169.788	170.352	293.096	314.014	281.503
T66000099.1	1..351	-7.46964	-2.90104	0	0	5509.28	5322.73	5238.77	822.382	827.498	812.053
T66000100.1	1..2886	1.43258	0.518618	0.050983	0.09777	0.71569	0.858323	1.46451	1.27913	1.67593	1.99791
T66000101.1	1..1911	1.00636	0.00913952	0.962125	0.974505	2.75122	3.19431	2.92726	3.98811	3.17997	2.91667
T66000102.1	1..2472	-1.30767	-0.387004	0.185123	0.291654	0.83555	0.930495	1.15662	0.915279	0.752541	0.855253
T66000103.1	1..351	-5.94216	-2.57099	0	0	2484.62	2723.62	2558.12	526.881	520.808	444.083
T66000104.1	1..1842	2.33525	1.22357	0	0	10.1939	10.4222	9.71813	25.2129	29.8264	26.3986
T66000105.1	1..528	1.26189	0.335581	0.0493321	0.0949957	14.4029	11.8963	14.5971	16.4641	22.0791	20.7487
T66000106.1	1..783	-1.28559	-0.362426	0.563809	0.674078	0.359714	0.67792	0.793813	0.91251	0.316778	0.245465
T66000107.1	1..2979	-1.24294	-0.313751	0.282291	0.405159	0.882441	0.742435	0.667666	0.639584	0.790989	0.709697
T66000108.1	1..1113	4.42423	2.14543	7.57041e-05	0.000237318	0.253061	0.0794866	0.670141	1.49789	2.00569	1.03611
T66000109.1	1..1512	1.58558	0.665012	0.000152089	0.000460626	4.65702	3.33512	3.69973	6.85197	7.62814	6.73713
T66000110.1	1..4521	-1.83405	-0.875029	1.05919e-05	3.62338e-05	1.64056	1.72202	1.67728	0.921896	1.28929	0.892761
T66000111.1	1..897	-3.86685	-1.95116	5.80263e-07	2.19691e-06	2.61665	3.45195	3.46463	0.663783	0.691297	1.71415
T66000112.1	1..2814	1.15718	0.210619	0.32695	0.452553	2.3021	1.76057	1.19275	1.94662	2.29175	2.93694
T66000113.1	1..1575	-1.10679	-0.14638	0.626774	0.727223	1.43064	0.954899	1.49963	1.66338	1.18113	0.976248
T66000114.1	1..1065	2.38771	1.25563	6.94561e-09	2.99098e-08	2.90913	3.23969	3.385	10.9578	6.40472	8.66248
T66000115.1	1..618	1.69354	0.760045	0.0649463	0.120782	1.6711	1.57468	0.402301	2.89035	2.60881	1.86601
T66000116.6	1..528	-2.16045	-1.11133	0	0	158.432	164.873	156.331	89.763	83.6187	80.0828
T66000117.5	1..1971	-1.60203	-0.679902	0.127397	0.214549	0.619234	0.538621	0.50456	0.604173	0.37753	0.0975133
T66000118.1	1..1944	-1.19732	-0.259814	0.493124	0.613936	0.77272	0.455085	0.831298	0.673821	0.510365	0.790941
T66000119.1	1..732	2.25767	1.17484	1.24877e-05	4.25417e-05	1.92388	2.90061	2.03789	6.18188	6.43813	5.25133
T66000120.1	1..1743	1.81868	0.862893	0.0402033	0.0796327	0.538643	0.406052	0.213961	0.751525	0.85383	0.99242
T66000121.1	1..408	2.18892	1.13022	0.0713697	0.131134	0.460223	0.650504	0.914052	1.45935	2.12777	1.41323
T66000122.1	1..3837	-1.0245	-0.0349168	0.860232	0.908109	1.73726	1.33729	1.00434	1.4897	1.64841	1.50273
T66000123.1	1..1149	3.16824	1.66368	0	0	12.0115	14.6293	14.0648	49.3327	51.0539	46.8369
T66000124.1	1..1119	1.42293	0.508864	9.44115e-09	4.04169e-08	35.3224	33.7588	29.5503	55.5506	54.6392	51.1843
T66000125.1	1..1212	1.20034	0.263441	0.32108	0.447143	1.93658	2.62778	2.87187	2.84934	4.70698	2.3787
T66000126.1	1..993	1.07372	0.102618	0.610565	0.712683	4.44372	5.79099	4.13118	5.9961	5.3704	6.96793
T66000127.4	1..3846	-1.45915	-0.545127	1.31885e-05	4.47977e-05	4.63813	4.43953	4.16956	3.49879	3.80505	2.99842
T66000128.1	1..1236	-1.41231	-0.498056	3.1589e-11	1.54386e-10	116.825	125.975	119.685	100.681	96.4256	97.0324
T66000129.1	1..432	1.30377	0.382688	0.185213	0.29168	6.3025	3.27661	4.31636	6.6157	6.60285	8.00828
T66000130.1	1..1149	1.36808	0.452149	0.195204	0.303792	0.898816	1.23194	0.973716	1.76188	1.1873	2.17457
T66000131.1	1..3330	-1.23646	-0.306213	0.158267	0.257218	1.3533	1.22209	1.71721	1.46618	1.3035	1.03891
T66000132.1	1..1221	-1.08581	-0.118768	0.77024	0.845174	0.768923	0.797014	1.32354	1.3654	0.711	0.787055
T66000133.1	1..2583	1.57127	0.651935	0.0214911	0.0457315	0.799644	0.616506	0.577519	1.24477	1.20034	1.19055
T66000134.1	1..162	1.6412	0.714753	0.563447	0.673896	0	1.0922	0	1.47016	0	1.18641
T66000135.1	1..2772	-2.60368	-1.38055	0	0	14.1235	12.7979	13.4536	5.4558	6.71097	5.47753
T66000136.1	1..1044	-1.47235	-0.558117	0.479328	0.600864	0.449643	0.16948	0.238144	0.228128	0.237584	0.184098
T66000137.1	1..921	1.55295	0.635015	0.189583	0.296992	0.305816	0.960571	1.07979	1.42227	0.80794	2.08685
T66000138.1	1..1161	-2.04532	-1.03233	0.0583533	0.110142	0.485196	0.838203	0.856579	0.512845	0.320462	0.331092
T66000139.1	1..1161	-1.9915	-0.993857	0.0495638	0.0953787	0.566062	1.143	1.28487	0.512845	0.320462	0.993275
T66000140.1	1..1155	-1.40144	-0.486905	0.419938	0.545798	0.325144	0.536173	0.645772	0.309305	0.214751	0.832029
T66000141.1	1..3531	-1.53436	-0.617634	0.000101481	0.000313558	4.44035	3.28218	3.37974	3.06897	2.42348	2.83045
T66000142.1	1..1011	-3.96625	-1.98778	7.40973e-09	3.18731e-08	3.06451	3.85026	4.18059	1.29566	1.10402	0.570323
T66000143.1	1..1083	1.07421	0.103278	0.832195	0.889251	0.780212	0.490131	0.459136	0.659737	0.916113	0.532407
T66000144.1	1..540	-1.36831	-0.452396	0.115001	0.197279	5.21586	4.09577	4.83432	4.18994	3.2153	4.62701
T66000145.1	1..468	1.14249	0.192182	0.787315	0.857568	0.40122	0.567106	1.59373	2.0356	0.264997	0.821362
T66000146.1	1..999	2.11651	1.08168	0.0549152	0.104415	0.281938	0.354228	0.373307	0.715211	0.869	0.961956
T66000147.3	1..1332	-1.43883	-0.524899	0.19744	0.306166	1.26872	0.664178	1.11992	1.07282	0.65175	0.577173
T66000148.1	1..861	-1.29394	-0.371767	0.191164	0.298947	2.94414	3.08253	2.59884	1.9363	2.88081	3.12518
T66000149.1	1..3204	1.10374	0.142396	0.490532	0.611299	1.31862	1.60149	1.20276	1.74684	2.16762	1.19974
T66000150.1	1..585	1.62225	0.697995	3.33067e-16	2.00444e-15	73.343	67.9015	73.0992	137.81	128.259	131.418
T66000151.1	1..1854	-1.84185	-0.881156	0.0143473	0.0318402	1.26599	0.906636	0.938703	0.578071	0.869603	0.414668
T66000152.1	1..252	-11.6201	-3.53855	0.000371049	0.00107238	5.58842	3.86172	2.95979	0.9451	0	0
T66000153.1	1..888	1.67324	0.742646	0.29677	0.421569	0.211454	0.498134	0	0.402306	0.558643	0.64932
T66000154.1	1..885	-1.10313	-0.141609	0.532696	0.647861	4.24341	4.59837	4.3544	5.51682	4.06389	3.90913
T66000155.1	1..1917	-1.49553	-0.580658	0.112114	0.193062	0.685653	0.92299	0.843007	0.621192	0.841024	0.300781
T66000156.1	1..1020	40.1761	5.32827	0	0	63.0505	68.2596	59.1087	2892.54	2946.3	2966.08
T66000157.1	1..705	1.33175	0.413326	0.554602	0.666896	0.266342	0.376462	0.528983	0.675646	0.175913	1.09049
T66000158.1	1..951	1.48719	0.572585	0.355607	0.483981	0.493614	0.558161	0.130716	1.00175	0.260818	1.01051
T66000159.1	1..1107	-1.04592	-0.0647759	0.713529	0.799905	6.95448	5.75405	7.86068	7.74521	8.17829	5.7295
T66000160.1	1..957	1.11848	0.161544	0.765955	0.842311	0.49052	0.647105	0.38969	0.871033	0.388774	0.803339
T66000161.1	1..825	-3.30239	-1.72351	0	0	14.4527	13.726	15.068	4.7633	5.71238	4.19343
T66000162.1	1..783	1.02529	0.036026	0.608738	0.711122	318.107	342.576	305.935	382.494	385.361	367.706
T66000163.1	1..183	1.14581	0.196364	0.882276	0.924584	0.513035	0	0.679295	0.650725	0.677698	0
T66000164.1	1..3387	1.47712	0.562785	0.00112136	0.00303353	2.10667	1.98512	1.4681	3.02365	3.25883	3.40476
T66000165.1	1..1341	-1	-1.03911e-06	0.999996	0.999996	2.94048	2.63888	2.68831	2.57524	3.23688	4.0131
T66000166.1	1..1929	1.59786	0.676139	0.00130121	0.00348197	1.84948	2.06381	1.54664	3.88917	2.95742	3.288
T66000167.1	1..1533	1.10278	0.14114	0.713827	0.800123	0.918644	1.03877	0.48654	1.16519	1.45619	0.376123
T66000168.1	1..324	-9.05903	-3.17936	0.236989	0.353748	0	0.546102	0.383676	0	0	0
T66000169.1	1..180	1.1041	0.142873	0.934668	0.955972	0	0	0.690617	0	0.688993	0
T66000170.1	1..378	-1.04484	-0.0632788	0.946881	0.964467	0.496748	0.234044	0.657731	0.9451	0	0.508462
T66000171.1	1..1941	-1.1283	-0.174155	0.13893	0.230565	9.43208	9.29809	7.87752	9.32538	8.8813	9.10988
T66000172.1	1..1599	1.3551	0.438397	0.334335	0.46091	0.469721	0.553274	0.388715	0.670258	0.465361	1.32219
T66000173.1	1..1260	1.17973	0.238451	0.113656	0.19534	8.64342	8.35536	9.7673	12.9479	10.827	12.2031
T66000174.1	1..2139	-1.09004	-0.124387	0.566696	0.675709	1.88737	2.06799	2.15031	2.11554	2.49313	1.61738
T66000175.1	1..2337	1.25202	0.324253	0.000100943	0.000312134	22.8185	22.297	23.192	34.191	32.7957	30.3472
T66000176.1	1..177	#N/A	#N/A	#N/A	#N/A	0	0	0	0	0	0
T66000177.1	1..234	2.19725	1.1357	0	0	319.772	330.056	299.09	774.546	844.282	776.187
T66000178.1	1..894	-1.38103	-0.465743	0.00159287	0.00420916	12.8121	11.2812	11.6802	9.19094	10.543	10.1044
T66000179.1	1..996	1.86478	0.899003	8.62558e-09	3.69936e-08	8.48363	7.4612	8.23748	16.4994	16.8098	18.9111
T66000180.1	1..2049	1.80539	0.852309	1.87403e-08	7.88612e-08	3.06995	3.19506	2.79078	5.81174	6.65791	6.56609
T66000181.1	1..444	-9.71819	-3.28069	0.0148219	0.0327694	0.634361	1.79328	0.83994	0.268204	0	0
T66000182.1	1..705	1.038	0.053804	0.910182	0.943115	1.33171	1.12939	0.528983	1.5202	1.40731	0.545245
T66000183.1	1..1074	1.64611	0.71906	0.123338	0.208984	0.961583	0.411865	0.578729	1.77404	0.808316	1.07374
T66000184.1	1..3570	-1.00088	-0.00126309	0.996076	0.997544	0.84155	0.693871	0.766063	0.967338	0.83374	0.807558
T66000185.1	1..429	9.17924	3.19837	0.169416	0.272031	0	0	0	0	0.289088	0.896032
T66000186.1	1..1695	1.36459	0.448465	0.0721217	0.132193	1.66169	1.25265	1.54014	2.31842	1.97552	2.83479
T66000187.1	1..342	-1.16054	-0.214793	0.815241	0.876126	0	1.03472	1.09045	0.696389	1.08788	0
T66000188.1	1..4338	1.17008	0.226601	0.314248	0.439759	0.887345	0.836148	0.630439	1.26275	0.943435	0.974729
T66000189.1	1..1377	-2.63198	-1.39615	0	0	42.8859	48.3782	45.4092	23.0901	18.6433	17.1681
T66000190.2	1..2244	1.11935	0.162662	0.174756	0.279067	5.73187	7.17526	6.42606	7.7478	8.45582	8.90761
T66000191.1	1..474	-2.70463	-1.43543	0.00245463	0.00628357	2.97106	8.58556	3.40938	3.01475	1.30821	2.02741
T66000192.1	1..411	-7.7115	-2.94701	0	0	5050.85	5624.1	4979.7	782.005	803.557	737.463
T66000193.1	1..249	-1.61024	-0.687275	0.482092	0.602999	1.13115	0.710591	0.499241	0.478243	0.996135	0
T66000194.7	1..783	1.30086	0.37947	0.213457	0.326389	2.03838	2.25973	1.90515	2.12919	4.11812	3.19104
T66000195.1	1..1620	-2.68115	-1.42285	0	0	40.278	40.0839	40.1325	18.965	17.3779	14.2369
T66000196.1	1..1419	-1.16342	-0.218376	0.251832	0.370592	4.03595	4.80062	4.64305	3.18896	4.89433	5.55331
T66000197.1	1..1518	1.79913	0.847299	0	0	13.2355	13.8123	12.038	27.2211	26.1436	28.2347
T66000198.1	1..1554	-1.57954	-0.659503	2.41468e-09	1.07036e-08	58.8446	61.1424	57.9158	43.0659	42.2175	44.4011
T66000199.1	1..3411	1.61313	0.689862	1.18794e-14	6.73436e-14	10.184	9.51861	10.0221	19.9693	17.5611	17.0167
T66000200.1	1..2421	1.1713	0.228111	0.250849	0.369643	1.82264	2.37524	1.6431	2.85287	2.81744	2.14348
T66000201.1	1..1326	1.51355	0.597932	0.0402583	0.0797115	1.13286	1.06749	1.31248	2.15534	2.15116	1.59441
T66000203.1	1..2424	1.02704	0.0384987	0.889188	0.929244	1.00702	0.839429	0.974385	1.22816	1.12558	0.872189
T66000204.1	1..1458	-1.10582	-0.145116	0.734127	0.817125	0.708326	0.60678	0.59683	0.653402	0.425304	1.05459
T66000205.1	1..1269	1.70183	0.767088	0.0437838	0.0856595	0.443903	0.836582	0.783679	1.4076	1.36821	1.21165
T66000206.1	1..1557	1.11875	0.161889	0.107246	0.185806	16.8234	16.3641	15.489	21.1855	20.4707	21.1085
T66000207.1	1..1524	1.14319	0.19307	0.209115	0.321441	6.40688	7.66263	6.60708	8.20451	9.27699	10.2153
T66000208.1	1..993	-2.43683	-1.285	0.0291804	0.0599875	0.850926	0.623645	1.0015	0.359766	0.124893	0.774215
T66000209.1	1..1440	1.37629	0.460781	0.252736	0.371499	0.391189	0.614365	0.949598	0.826962	1.03349	1.20124
T66000210.1	1..534	1.82679	0.869308	0.133615	0.222921	0.703262	0.828357	0.465585	0.892004	1.39347	2.51946
T66000211.1	1..267	1.7523	0.809249	0.0269757	0.0559284	4.5712	3.97612	1.39675	7.58204	7.43184	5.75876
T66000212.1	1..1230	1.91103	0.934347	2.13897e-11	1.05514e-10	11.2205	8.91878	9.29806	23.7197	18.2499	22.8138
T66000213.1	1..1041	-1.22084	-0.287872	0.548074	0.660975	0.901878	0.934826	0.835905	0.343177	1.42961	0.738516
T66000214.1	1..369	2.1361	1.09498	0.344451	0.471862	0	0.239752	0.336886	0.645434	0.336094	0.520864
T66000215.1	1..1233	-2.46319	-1.30053	5.94084e-07	2.24839e-06	3.88334	3.87454	3.83116	1.73843	2.31341	1.09115
T66000216.1	1..1383	1.09914	0.136374	0.718909	0.804422	0.746739	0.575717	1.34828	1.20546	0.896737	1.11178
T66000217.1	1..1650	-1.39273	-0.477912	0.000832782	0.00230213	7.51084	6.70216	6.85594	4.7633	6.76466	5.94069
T66000218.1	1..1041	-1.88356	-0.913462	0	0	81.4395	90.8481	78.3363	49.3032	52.6573	50.9576
T66000219.1	1..453	-1.39079	-0.47591	0.216396	0.330319	2.90154	2.73413	3.84184	1.84013	3.83281	1.69712
T66000220.1	1..3165	1.36562	0.449553	5.54953e-08	2.2664e-07	17.2049	15.8489	17.4782	25.6601	25.4699	28.2377
T66000221.1	1..903	-1.18356	-0.243138	0.729474	0.813348	0.415882	0.195944	0.550658	0.395623	0.549363	0
T66000222.1	1..474	-1.6479	-0.72063	0.395428	0.524605	0.594212	0.559928	1.04904	1.25615	0	0
T66000223.1	1..1020	-2.00753	-1.00542	0.064864	0.120648	1.47271	2.08161	0.487494	1.51772	0.364761	0.37686
T66000224.1	1..351	#N/A	#N/A	#N/A	#N/A	0	0	0	0	0	0
T66000225.1	1..267	13.1714	3.71934	0.00038698	0.00111616	0.351631	0	0.465585	7.13604	6.50286	0
T66000226.1	1..201	5.58341	2.48115	0	0	93.4184	147.888	128.022	806.325	717.581	839.555
T66000227.1	1..948	-1.2305	-0.299241	0.380567	0.509992	1.48553	1.67978	2.09808	1.7586	1.17739	2.02741
T66000228.1	1..729	-4.96595	-2.31207	0	0	1532.17	1393.9	1460.53	336.992	346.198	326.132
T66000229.2	1..2007	3.00035	1.58513	3.9746e-14	2.20375e-13	1.30981	1.49872	1.48653	5.57736	4.81986	4.11786
T66000230.1	1..822	2.86593	1.519	0.0010557	0.0028699	0.456864	0.645756	0.60492	2.17304	1.81049	1.63673
T66000231.2	1..831	4.53513	2.18115	0	0	406.611	395.287	382.208	2055.36	2096.98	1996.92
T66000232.1	1..924	-1.18376	-0.243381	0.19693	0.305598	6.80771	8.42558	5.91957	6.18611	7.51629	7.28026
T66000233.1	1..963	4.17825	2.0629	0.00340631	0.00850262	0.292478	0.183735	0.129087	1.60755	0.515135	0.997917
T66000234.1	1..2328	-1.60641	-0.683845	0.0302282	0.0618012	1.00822	0.988051	0.90777	0.613828	0.692545	0.825596
T66000235.1	1..3654	1.34776	0.430565	7.37711e-05	0.000231821	21.0433	19.2723	20.2082	31.6771	30.0374	31.8753
T66000236.1	1..3294	-1.38261	-0.467395	0.0088959	0.0204898	2.82169	2.41717	2.49075	2.09678	2.48489	1.6921
T66000237.1	1..1074	-4.47972	-2.16341	0	0	365.751	380.398	367.725	96.5744	90.185	99.1416
T66000238.1	1..1785	-1.71624	-0.779253	0.0400651	0.0794401	0.68376	1.28862	1.04463	0.733842	0.764261	0.430698
T66000239.1	1..1200	1.0451	0.0636442	0.885616	0.927245	0.625903	0.58979	0.725148	0.694648	0.930141	0.640663
T66000240.3	1..2865	-1.09538	-0.131431	0.38444	0.513627	4.35838	4.16868	4.85963	4.57211	4.89149	4.36053
T66000241.1	1..3429	1.19438	0.256259	0.237602	0.354391	0.930914	1.23841	1.12384	1.28494	1.69988	1.56943
T66000242.1	1..1275	-1.07936	-0.11017	0.443321	0.568866	7.80538	7.28565	8.18991	8.31243	9.04607	6.78349
T66000243.1	1..2871	-3.43239	-1.77921	0	0	5.36301	5.66988	5.93195	1.53468	2.28944	1.80751
T66000244.1	1..1293	1.19528	0.25735	0.000170673	0.000513298	328.272	315.148	308.518	439.399	420.973	443.261
T66000245.1	1..2190	2.88324	1.52769	0	0	15.9905	14.1792	14.3043	49.4274	50.0605	47.4792
T66000246.1	1..1557	1.09434	0.13006	0.69324	0.782214	0.964783	1.02276	0.798401	1.07075	1.27444	1.23442
T66000247.1	1..2628	1.51212	0.596577	7.02049e-05	0.000221572	4.10838	3.87134	3.40578	5.89069	6.98431	7.3135
T66000248.1	1..1596	2.10121	1.07122	9.46334e-08	3.80333e-07	2.17654	1.82924	1.63567	4.84985	4.50695	4.33531
T66000249.1	1..744	1.49226	0.577496	0.127509	0.214676	0.757141	1.66473	2.1721	1.92069	2.66707	3.35831
T66000250.1	1..1173	1.36428	0.448142	0.00342409	0.00854332	9.92481	7.84376	7.10046	14.0097	11.9472	13.4359
T66000251.1	1..1413	-1.77324	-0.826385	0	0	43.986	44.516	43.1086	28.4854	27.6475	29.3807
T66000252.1	1..2568	-1.53042	-0.613931	0.000219795	0.000652927	4.02157	4.5819	4.64714	3.15328	2.65617	4.41578
T66000253.5	1..192	2.49213	1.31738	0.0574163	0.108638	1.46696	0.460774	1.94236	3.10111	1.93779	7.00725
T66000254.1	1..921	-6.64161	-2.73153	0	0	48.115	48.797	45.3513	8.9215	8.75268	6.26055
T66000255.1	1..1191	-2.14682	-1.1022	7.00003e-08	2.83982e-07	5.91218	7.20525	6.68002	3.69946	3.33216	3.55027
T66000256.1	1..3135	-1.51416	-0.598522	0.0688522	0.127131	0.658845	1.10057	0.674095	0.797682	0.67251	0.306537
T66000257.1	1..3363	1.96735	0.976252	7.53163e-08	3.04698e-07	1.67503	1.36793	1.29375	3.43473	3.02395	3.48621
T66000258.6	1..219	3.63958	1.86377	0.460139	0.581153	0	0	0	0	0.566296	0
T66000259.1	1..3075	-3.18383	-1.67076	0	0	8.64052	8.89001	8.32783	2.98191	2.62153	4.06274
T66000260.1	1..2634	2.29586	1.19903	0	0	5.0614	3.72817	5.66337	12.5683	12.6185	12.1128
T66000261.1	1..1089	-5.59229	-2.48344	0	0	249.585	248.183	247.481	48.0048	55.0056	49.4175
T66000262.1	1..3024	-1.31569	-0.395819	0.000302235	0.000880284	8.1653	7.7527	7.52279	7.12763	7.54612	5.33885
T66000263.1	1..1308	1.10516	0.144257	0.801257	0.868321	0.358889	0.338183	0.285117	0.455209	0.474078	0.293882
T66000264.1	1..1512	-1.84261	-0.881752	1.88738e-15	1.10496e-14	66.0675	64.011	64.7865	39.773	42.5699	38.3889
T66000265.1	1..2841	-1.43679	-0.522847	0.11673	0.199796	0.826166	0.622799	0.612585	0.58682	0.654798	0.338259
T66000266.1	1..822	-5.77604	-2.53008	0	0	85.4335	76.7373	76.8248	15.7908	15.9927	15.6658
T66000267.1	1..225	-3.70231	-1.88842	0	0	674.723	776.164	711.612	220.17	210.005	242.598
T66000268.1	1..3747	-1.28855	-0.365751	4.30752e-08	1.77412e-07	406.085	395.665	407.071	351.623	351.635	369.933
T66000269.1	1..2691	2.41917	1.27451	0	0	12.4553	12.5914	11.8721	35.446	35.3023	31.2832
T66000270.1	1..795	-1.28257	-0.359038	0.0645473	0.120079	6.8495	8.56865	8.91287	7.18989	5.92794	9.18686
T66000271.1	1..2955	-1.55318	-0.635226	0.0140675	0.0312919	1.42973	0.868219	1.30411	0.92687	0.839382	0.845544
T66000272.1	1..4158	-1.59605	-0.674504	7.93964e-06	2.75208e-05	3.97399	3.89364	3.64741	2.74938	3.16161	2.21874
T66000273.1	1..237	1.12091	0.164669	0.0265396	0.0551915	541.129	506.921	551.794	695.402	671.899	682.833
T66000274.1	1..2274	2.24528	1.1669	0	0	18.7853	13.6165	16.3452	41.9983	46.6297	36.1746
T66000275.1	1..1062	1.33159	0.413145	0.548708	0.661464	0.176809	0.249911	0.351161	0.336392	0.350335	0.542934
T66000276.1	1..354	-4.05895	-2.02111	0.0143184	0.0317832	1.32607	3.24885	1.05348	0.336392	0.700671	0.542934
T66000277.1	1..1671	-1.19356	-0.255266	0.422563	0.548463	1.29226	1.05887	1.85983	0.855171	1.33593	1.95534
T66000278.1	1..1236	-1.65133	-0.723631	0.147397	0.242364	0.455755	0.787342	1.30748	0.578071	0.401355	0.777503
T66000279.1	1..1341	1.5745	0.654894	0.000523008	0.00148499	4.13068	3.49652	2.96641	6.6601	5.7339	7.30957
T66000280.2	1..4725	-1.65009	-0.722541	1.22125e-15	7.20783e-15	11.4451	11.5524	12.1812	7.96404	8.24167	8.21675
T66000281.1	1..3384	1.0116	0.0166372	0.919012	0.949134	2.69116	2.43132	3.049	3.90608	3.11513	2.15826
T66000282.1	1..1905	-2.10488	-1.07374	0	0	30.3588	31.2542	30.9962	17.3154	16.9264	15.9409
T66000283.1	1..1425	-2.38895	-1.25638	0	0	31.1634	33.4008	33.9347	16.1284	15.5785	15.3759
T66000284.1	1..1713	1.10493	0.143949	0.737413	0.820076	0.438461	0.361518	0.725692	0.556136	0.723986	0.561
T66000285.1	1..3837	-1.03851	-0.0545092	0.607229	0.709842	6.48414	5.57972	5.83164	6.33121	6.78758	6.71218
T66000286.1	1..3282	-1.35374	-0.436947	4.44872e-05	0.000143429	37.0164	38.8971	40.0356	32.8003	32.4595	32.7944
T66000287.1	1..873	1.37489	0.459316	0.403732	0.531017	0.32263	0.70937	0.427186	0.682031	0.710302	1.10079
T66000288.1	1..4902	2.08597	1.06072	0	0	16.0881	13.1024	15.9763	37.1435	33.9521	36.4245
T66000289.1	1..960	-1.07206	-0.100391	0.804851	0.870127	1.36916	0.737238	1.16542	1.24044	0.904303	1.40145
T66000290.1	1..279	1.1042	0.142996	0.934613	0.955972	0.336507	0	0	0	0.444512	0
T66000291.1	1..429	-3.07856	-1.62225	0.0158305	0.0347811	2.84501	0.824882	2.60792	0.832745	1.15635	0
T66000292.1	1..1020	-2.07412	-1.0525	0	0	410.703	412.333	415.345	224.506	233.447	225.362
T66000293.1	1..1401	-1.44885	-0.534908	3.10862e-15	1.80269e-14	533.224	541.673	534.422	417.767	428.356	425.416
T66000294.1	1..1374	-1.50453	-0.589315	1.37261e-10	6.50868e-10	33.4134	35.6063	37.3657	25.5672	27.2589	28.5361
T66000295.1	1..1929	-1.55318	-0.635226	0.32053	0.446484	0.340694	0.137587	0.451103	0.308664	0.257167	0
T66000296.1	1..297	1.10435	0.143197	0.934518	0.955972	0.316113	0	0	0	0	0.647134
T66000297.1	1..441	-1.32442	-0.40536	0.227946	0.343893	5.10941	4.01218	3.38261	3.7804	2.81222	4.79407
T66000298.1	1..204	-3.78512	-1.92034	0.499113	0.617491	0	0.433669	0	0	0	0
T66000299.1	1..2310	1.00876	0.0125871	0.904723	0.939048	10.5672	9.19154	10.1171	11.4959	11.1134	12.0644
T66000300.1	1..2049	-1.16706	-0.222877	0.400505	0.527908	1.6037	1.12259	1.33472	1.56917	1.27106	1.03181
T66000301.1	1..1341	4.1825	2.06437	1.50306e-11	7.48122e-11	0.840138	0.923609	0.927003	3.64085	5.7339	3.4398
T66000302.1	1..432	3.0572	1.61221	0.0176045	0.0382166	0.86931	0.204788	0.287757	1.37827	2.00956	1.77962
T66000303.1	1..1995	1.31248	0.392294	0.232464	0.348508	0.752966	0.576487	0.872358	1.19381	1.2433	0.674382
T66000304.1	1..462	2.15366	1.10679	0.0981257	0.172812	0.812861	0.19149	1.07629	2.8353	1.07376	0.832029
T66000305.1	1..495	1.74153	0.800352	7.71109e-05	0.000241467	6.63837	9.29367	6.7806	16.5994	15.5337	13.2015
T66000306.1	1..2184	1.1885	0.249145	0.0362019	0.0725973	6.66312	6.27868	6.8872	9.43282	9.65348	7.30426
T66000307.1	1..225	1.09229	0.127357	0.838579	0.8941	2.92088	0.786387	3.86746	3.17554	5.51195	0
T66000308.1	1..1614	-2.36692	-1.24301	0.0181911	0.039329	0.639864	0.602946	0.539143	0.368905	0.307358	0.119082
T66000309.1	1..2826	1.36942	0.453568	1.40812e-05	4.76628e-05	7.44173	6.29235	7.78594	11.0402	11.1468	11.4258
T66000310.1	1..1881	-2.30706	-1.20606	0	0	253.306	251.343	239.105	125.983	122.239	120.878
T66000311.1	1..1749	1.15025	0.20195	0.00638574	0.0152021	73.3262	72.6363	72.6392	94.5035	96.6481	97.2532
T66000312.1	1..408	1.86079	0.895912	0.166481	0.268321	0.460223	0.867339	1.21874	2.04308	2.73571	0
T66000313.1	1..936	-2.08514	-1.06014	0.0510766	0.097901	1.00305	0.756142	1.85935	1.14502	0.264997	0.410681
T66000314.1	1..2067	-4.32045	-2.11118	0	0	5.95017	6.42007	6.97633	1.61312	1.73998	1.7667
T66000315.1	1..606	1.82542	0.868231	0.131962	0.220829	0.774632	0.145988	1.02567	1.17904	1.43256	1.26864
T66000316.1	1..1038	-2.002	-1.00144	3.11265e-05	0.000101745	6.87408	4.43195	5.14969	3.90059	2.86749	2.40711
T66000317.1	1..468	2.25983	1.17621	0	0	2383.05	2236.67	2211.04	6076.77	5769.26	5813.19
T66000318.1	1..3942	2.05494	1.03909	0	0	4.66807	3.23173	3.81574	9.27406	8.71466	9.65382
T66000319.1	1..1515	1.00961	0.0138001	0.972084	0.980517	0.557735	0.642346	0.902589	0.707421	0.654885	1.14177
T66000320.1	1..1530	-2.27589	-1.18643	0	0	25.8952	23.5916	22.5872	12.2974	12.2398	11.8083
T66000321.1	1..1473	-1.36842	-0.45251	0.00640791	0.0152455	8.41336	6.30631	6.75145	6.38664	5.72524	5.87165
T66000322.1	1..3651	-1.75568	-0.812034	0	0	15.1976	15.0719	14.9813	10.5351	9.98672	8.68606
T66000323.1	1..1482	-1.81891	-0.863073	0.0018782	0.00490407	2.28062	2.14903	2.26478	1.44635	1.08788	1.81564
T66000324.1	1..888	1.30255	0.381343	0.370463	0.499463	0.951542	0.896641	0.69995	1.07282	1.67593	1.0822
T66000325.1	1..603	-1.52149	-0.605481	0.243915	0.361688	0.934184	1.90728	1.03077	0.987418	0.822678	1.27495
T66000326.1	1..12012	1.51247	0.596905	2.33082e-09	1.03437e-08	2.17284	1.68659	1.70757	3.23185	3.24192	3.21611
T66000327.1	1..1512	-1.52222	-0.606178	0.014109	0.0313782	2.79421	2.28193	3.78195	2.52027	1.80451	2.16096
T66000328.1	1..249	-4.98297	-2.31701	0	0	9969.2	10245.3	9532.01	2291.74	2307.55	2232.28
T66000329.1	1..717	2.41964	1.27479	0	0	12.3086	14.0661	11.6162	36.2064	32.6911	38.6006
T66000330.1	1..1044	1.73975	0.798879	0.00160205	0.0042315	1.79857	2.62694	1.66701	3.65004	4.27651	4.78656
T66000331.1	1..1908	-1.56769	-0.648644	0.0198229	0.042532	1.77142	1.53012	1.30305	1.24825	1.23499	0.805865
T66000332.1	1..7509	1.14337	0.193287	0.0703475	0.129481	14.2535	12.63	13.8399	17.6031	17.7382	17.9682
T66000333.1	1..4164	1.12652	0.171874	0.343588	0.471263	1.62338	1.42349	1.49269	2.11626	2.26355	1.24625
T66000334.1	1..1278	1.11651	0.159002	0.78165	0.853277	0.146926	0.346121	1.16724	0.745431	0.77633	0.451171
T66000335.1	1..1101	1.39048	0.475581	0.190074	0.297602	1.19382	1.44635	0.677445	1.51422	2.47812	1.39654
T66000336.1	1..2598	-1.55775	-0.639459	0.00554769	0.0133408	1.7346	1.63452	2.0575	1.55843	1.28888	0.961734
T66000337.1	1..1014	-1.24197	-0.312627	0.536387	0.651	0.833303	0.61073	0.612974	0.469754	0.978452	0.37909
T66000338.1	1..765	-2.02732	-1.01957	0.138905	0.230556	0.61363	0.462581	0.974989	0.155664	0.486348	0.50248
T66000339.1	1..717	2.46354	1.30073	0.0189655	0.040843	0.261884	0.740323	0.346753	1.32868	1.21078	1.60836
T66000340.1	1..228	3.64009	1.86397	0.460082	0.581153	0	0	0	0	0	0.842977
T66000341.1	1..3012	-2.07032	-1.04985	0.00833645	0.0193353	0.841603	0.528697	0.619079	0.237216	0.617623	0.191433
T66000342.1	1..324	-4.31193	-2.10834	0.00793647	0.0185073	2.60793	1.36526	3.06941	0.367539	0	1.77962
T66000343.1	1..1152	1.03804	0.0538608	0.906612	0.940337	0.570485	0.691161	0.647453	0.826962	0.753586	0.667357
T66000344.1	1..4380	1.01723	0.0246476	0.929699	0.955972	0.943142	0.403966	0.823064	0.842822	0.962703	0.658215
T66000345.1	1..519	-1.86055	-0.895731	0.348377	0.475923	0.361794	0.511379	0.479041	0.229446	0.477914	0
T66000346.1	1..2943	-1.20212	-0.265582	0.424543	0.550236	0.574223	0.87176	0.97151	0.728334	0.421403	1.24083
T66000347.1	1..3288	-1.22199	-0.289227	0.0414184	0.0816084	3.48358	3.06734	3.47829	3.11469	3.6587	2.33818
T66000348.1	1..495	2.06604	1.04687	0.180405	0.286218	0.189668	0.178724	0.7534	0.962284	0.751629	0.776561
T66000349.1	1..813	-2.66577	-1.41455	0.000786797	0.00218331	1.84768	2.17635	2.44647	1.31826	0.457634	0.945627
T66000350.1	1..708	1.35239	0.435516	0.39783	0.525752	0.928246	0.499822	0.702322	1.51376	0.875839	0.814402
T66000351.1	1..405	1.2752	0.350726	0.757272	0.835869	0	0.873764	0	0.588062	0	0.94913
T66000352.1	1..1005	1.08546	0.11831	0.720924	0.806057	2.0552	1.67254	1.48431	3.19923	1.72762	1.3387
T66000353.1	1..1008	1.13548	0.183297	0.776166	0.849204	0.0931403	0.614365	0.739947	0.47255	0.369103	1.14404
T66000354.1	1..1155	-1.6945	-0.760864	0.0783484	0.14227	0.812861	1.22554	1.18391	0.618611	0.536878	1.16484
T66000355.1	1..609	1.65427	0.726192	0.223011	0.338329	0.616653	0.726343	0.204123	1.17323	1.01822	0.946792
T66000356.5	1..1866	3.30729	1.72565	4.91152e-12	2.49481e-11	0.905647	1.18527	0.732809	3.95666	3.65543	3.29601
T66000357.1	1..519	1.03607	0.0511266	0.933729	0.955972	1.26628	0.852298	0.718561	2.06502	0.955829	0
T66000358.1	1..585	-1.72292	-0.784853	0.183888	0.290262	1.60488	1.20983	0.637493	1.22136	0.211998	0.985635
T66000359.1	1..2145	2.8278	1.49968	8.77076e-15	5.00136e-14	1.75078	1.52603	2.08634	7.05058	4.68323	5.37619
T66000360.1	1..1380	-5.22449	-2.38529	0	0	78.1018	79.8781	72.8751	17.8624	15.727	17.27
T66000361.1	1..1170	-2.39633	-1.26083	0	0	95.4101	96.4837	103.911	45.5974	48.2295	47.4747
T66000362.1	1..876	-4.48215	-2.16419	0	0	4951.39	4582.29	4873.53	1246.56	1203.8	1224.72
T66000363.1	1..186	-4.0324	-2.01164	0	0	3379.37	3393.67	3580.29	969.307	998.818	968.227
T66000364.1	1..900	-1.13515	-0.182886	0.685774	0.77669	1.25181	0.982984	0.552494	1.19083	1.10239	0.427108
T66000365.1	1..3024	-1.16592	-0.221471	0.308012	0.433294	1.76967	1.37501	1.27435	1.61455	1.39439	1.33471
T66000366.1	1..1485	-3.41927	-1.77369	0	0	23.0762	25.1406	23.4391	7.69827	7.68332	9.05987
T66000367.1	1..2172	-1.25408	-0.326633	0.000424669	0.00121779	20.0566	17.1886	20.7185	17.7089	16.6158	18.6712
T66000368.1	1..1542	2.79862	1.48472	1.70974e-13	9.26337e-13	1.70479	1.95067	1.61234	6.17809	5.38862	5.48427
T66000369.1	1..2223	1.10536	0.144517	0.552192	0.664976	1.47818	1.55208	1.28617	1.49992	2.39892	1.55627
T66000370.1	1..1263	1.01842	0.0263357	0.905549	0.93957	3.49376	2.8719	2.75591	2.92285	4.41872	3.34788
T66000371.1	1..363	-2.97954	-1.57509	0.0611962	0.114818	0.517275	2.19344	1.36982	0.656102	0.683299	0
T66000372.1	1..1683	3.16111	1.66043	0	0	4.68591	3.83732	3.39769	15.9909	13.7062	13.8182
T66000373.1	1..798	-2.15916	-1.11047	0.109693	0.189398	0.705906	0.332589	1.09045	0.298453	0.466236	0.240851
T66000374.1	1..477	-1.62102	-0.696901	0.464908	0.58558	0.787299	0.741875	0	0	0.779992	0.402932
T66000375.3	1..1551	5.2112	2.38162	0	0	5.4479	5.76101	6.25162	35.9321	33.3435	34.5735
T66000376.1	1..2010	1.11056	0.151282	0.509456	0.627417	1.72824	1.58451	1.79354	2.19207	1.97443	2.39053
T66000377.1	1..1278	-1.07593	-0.105589	0.228871	0.344745	37.466	37.3119	38.8107	45.7508	38.9136	34.8905
T66000378.11	1..3261	1.71571	0.778803	6.69344e-06	2.33217e-05	1.61226	1.84479	2.09663	3.14048	4.06931	3.65419
T66000379.1	1..756	8.06659	3.01196	1.76636e-13	9.55234e-13	0.620936	0.468088	0.986596	5.6706	7.54612	5.33885
T66000380.1	1..564	-1.23385	-0.303165	0.317472	0.443169	5.16037	4.39206	2.42451	3.80051	4.17794	3.40778
T66000381.1	1..825	-1.26272	-0.33653	0.256803	0.376146	2.16221	2.7881	3.31496	2.16514	3.15684	1.86375
T66000382.1	1..1563	-2.90159	-1.53684	0	0	28.8925	29.4895	28.314	12.4187	11.2672	10.2063
T66000383.1	1..504	-2.11095	-1.07789	0.250331	0.36913	0.372561	0.526599	0.739947	0.47255	0.246069	0
T66000384.1	1..375	-2.66405	-1.41362	0.196291	0.304995	0.500722	0.943665	0.331496	0	0.661433	0
T66000385.1	1..189	-11.697	-3.54806	0.182928	0.289217	0.993497	0	1.31546	0	0	0
T66000386.1	1..687	7.40862	2.8892	2.20224e-08	9.23386e-08	0.54664	0.643876	0.361895	2.60006	5.77671	5.87507
T66000387.1	1..984	-7.06217	-2.82011	0	0	3198.5	3258.68	3167.41	524.98	532.373	501.006
T66000388.1	1..1866	-1.02789	-0.0396807	0.900582	0.936757	1.05659	0.805984	0.932666	0.893439	1.32925	0.824003
T66000389.1	1..1728	-1.34742	-0.430198	8.46024e-11	4.03972e-10	2001.86	1974.83	2038.33	1697.82	1713.15	1693.64
T66000390.1	1..180	-2.00596	-1.00429	0.247323	0.365949	0.521586	2.45746	2.76247	0.66157	1.37799	1.06777
T66000391.1	1..1524	1.17692	0.235019	0.124985	0.211283	6.34528	7.43043	6.93336	8.51706	9.43975	10.4675
T66000392.1	1..1869	1.49234	0.577574	0.0721503	0.132213	0.753495	0.662686	0.798145	1.46544	1.32711	0.822681
T66000393.1	1..2316	1.40488	0.490444	9.1548e-06	3.15106e-05	7.2968	7.29598	6.70936	11.6717	12.6375	9.62654
T66000394.1	1..792	1.55328	0.635322	0.282531	0.405453	0.711253	0.558514	0.313917	1.35321	1.25271	0
T66000395.1	1..1056	-1.41918	-0.505057	0.0688964	0.127172	2.57829	2.9322	2.35438	2.02982	2.11396	2.36608
T66000396.1	1..1125	-1.52092	-0.604945	0.000814005	0.00225451	8.42883	6.60565	8.5084	6.45692	6.06314	4.61277
T66000397.1	1..873	-1.5304	-0.613908	0.00364041	0.0090288	6.99033	6.78968	5.69581	3.41015	6.1086	5.50397
T66000398.1	1..1029	-1.04004	-0.0566384	0.882022	0.924584	1.00363	1.11768	2.05373	1.27299	2.0489	0.93391
T66000399.1	1..660	-1.28404	-0.360685	0.420531	0.546376	0.995755	1.74256	2.07185	1.62385	1.69116	0.582421
T66000400.1	1..1461	-1.41571	-0.501521	0.0141496	0.0314625	4.43402	3.81487	3.91397	2.60824	2.97102	4.86746
T66000401.1	1..945	1.87571	0.907434	0.00272461	0.00691079	1.78829	1.12341	2.10474	3.52837	4.33081	2.23723
T66000402.1	1..390	-1.08641	-0.11957	0.832132	0.889251	0.722196	1.81474	1.91248	2.13738	1.58998	0.492817
T66000403.1	1..981	-1.00597	-0.00858514	0.925763	0.954326	35.9846	41.6641	37.0019	42.6075	43.1095	46.0415
T66000404.1	1..2670	2.70118	1.43359	0	0	1201.66	1315.8	1215.04	4030.43	3822.01	3688.2
T66000405.1	1..336	-1.20208	-0.265536	0.258181	0.377974	10.3386	11.0586	12.5791	11.3412	11.4422	8.5803
T66000406.1	1..864	-1.23953	-0.309791	0.690362	0.781049	0.325991	0.307183	0.431636	0.689135	0.14354	0
T66000407.1	1..720	-1.20361	-0.267373	0.662658	0.758339	0.521586	1.3516	0.690617	1.48853	0.172248	0.800828
T66000408.1	1..2394	-1.01038	-0.014894	0.842454	0.896862	51.1389	50.4056	53.8474	59.989	59.2638	56.1182
T66000409.1	1..3957	-1.89853	-0.92488	2.60545e-10	1.21906e-09	3.4166	3.28655	3.51853	2.10659	2.09989	1.8943
T66000410.1	1..798	-5.93878	-2.57017	0	0	413.543	427.82	434.154	80.2838	78.3276	89.3556
T66000411.1	1..4125	-1.9355	-0.952704	3.69458e-07	1.42477e-06	2.34429	2.16614	2.23007	1.58777	1.11241	1.25803
T66000412.1	1..1308	-2.05566	-1.0396	0.0168697	0.0368346	1.00489	0.879275	1.23551	0.364167	0.758525	0.587764
T66000413.1	1..2157	-1.23902	-0.309202	0.0391052	0.0777091	7.31236	5.70103	6.56999	5.79679	6.72703	5.34628
T66000414.1	1..1158	-1.5109	-0.595407	1.66651e-08	7.03323e-08	23.593	25.9752	26.1934	20.0528	19.7059	16.9294
T66000415.1	1..1341	-2.56142	-1.35694	4.94244e-07	1.88227e-06	2.94048	2.8368	3.61531	1.50962	1.38723	1.1466
T66000416.1	1..603	-1.7387	-0.798012	0.207012	0.318545	1.24558	0.880284	0.618463	0.197484	1.02835	0.637475
T66000417.1	1..1479	-3.644	-1.86552	0.00161761	0.00426774	0.825227	0.598165	1.42886	0	0.503119	0.389856
T66000418.4	1..3438	-1.19316	-0.254782	0.00015916	0.000480913	232.338	228.531	250.466	220.085	229.785	231.835
T66000419.1	1..966	1.39689	0.482221	0.240718	0.357792	0.777519	0.824241	0.900805	1.47929	1.41222	0.994818
T66000420.1	1..819	-1.51331	-0.597703	6.78351e-08	2.75391e-07	106.839	108.344	106.097	82.151	75.865	87.0644
T66000421.1	1..702	-1.07463	-0.103843	0.238634	0.355444	67.9399	69.187	64.6347	70.0586	74.1993	71.7323
T66000422.1	1..1911	1.70203	0.767255	6.54809e-07	2.4671e-06	4.0777	4.67573	4.94382	8.91094	9.79949	7.44255
T66000423.1	1..2106	5.42441	2.43947	0	0	2.76396	3.1926	3.06941	17.9811	19.7276	18.5263
T66000424.1	1..1029	1.09511	0.131079	0.781901	0.85339	1.27735	0.773778	0.724846	2.08308	0.723141	0.560346
T66000425.1	1..3303	2.44453	1.28956	1.11022e-16	6.76904e-16	2.35922	2.24988	2.29578	7.13847	5.97002	6.16805
T66000426.1	1..210	-1.81346	-0.858744	0.313015	0.438588	1.34122	1.68512	1.18391	0	1.7717	0.915232
T66000427.1	1..585	-1.23892	-0.309081	0.679712	0.772073	0.80244	0.453685	0.212498	0.40712	0.423996	0.65709
T66000428.1	1..714	1.61955	0.695592	0.144615	0.238535	0.394477	0.991244	2.26337	2.50174	2.77913	1.07674
T66000429.1	1..924	-3.94035	-1.97832	0	0	27.7389	27.3831	23.5438	7.21713	8.59004	7.07225
T66000430.1	1..1851	1.08147	0.112997	0.697146	0.785285	1.21732	0.9559	1.00738	1.54402	1.20602	1.14219
T66000431.1	1..2271	-3.32142	-1.7318	0	0	50.8081	53.2525	50.3594	17.3564	16.8198	19.8038
T66000432.1	1..933	1.2634	0.337314	0.000668922	0.00187411	27.7732	24.7484	28.3797	39.4389	39.6116	37.0801
T66000433.1	1..1068	2.26181	1.17748	0.0256246	0.0535184	0.351631	0.331343	0.465585	0.780504	0.812857	1.61965
T66000434.1	1..1740	-3.39067	-1.76157	0	0	68.7954	67.5717	69.0141	22.9268	24.0197	22.2023
T66000435.1	1..1413	-1.47251	-0.558274	0.182349	0.288706	1.26244	0.688715	0.967744	1.01132	0.351079	0.952152
T66000436.1	1..4230	1.15478	0.207623	0.337054	0.464036	0.954391	1.02481	0.705311	1.06977	1.17275	1.49942
T66000437.1	1..3297	1.42474	0.510702	1.42866e-11	7.12002e-11	30.0422	28.121	28.5044	48.0737	45.5902	48.0351
T66000438.1	1..2937	-1.15165	-0.203706	0.226795	0.342772	3.03681	2.80135	3.55537	3.40584	2.70249	3.14114
T66000439.1	1..2883	-1.24813	-0.319771	0.100901	0.176896	1.69339	1.81049	1.89722	1.52829	1.89276	1.46666
T66000440.1	1..216	-2.66438	-1.4138	0.193786	0.302193	1.30396	0.819153	1.15103	0.551308	0.574161	0
T66000441.1	1..954	-3.88152	-1.95662	0	0	219.853	233.227	212.397	69.028	64.4794	62.4545
T66000442.1	1..1419	1.00703	0.0101008	0.963193	0.975272	3.17583	3.17963	1.9273	3.52464	3.05895	3.25072
T66000443.1	1..1617	-1.10687	-0.146485	0.128763	0.216411	20.2635	21.2281	19.8344	19.5157	21.9353	22.8214
T66000444.1	1..570	-3.61091	-1.85236	0.0362325	0.0726336	1.15298	0.620832	0.654269	0.208917	0	0.674382
T66000445.1	1..1032	1.58287	0.66254	0.0757845	0.138132	1.18267	0.771528	0.722739	1.61546	1.56225	1.86239
T66000446.1	1..624	-1.13094	-0.177528	0.668519	0.763019	1.50457	1.70132	1.59373	1.71754	1.39124	1.84807
T66000447.1	1..423	-1.23138	-0.300278	0.815908	0.876762	0.665854	0	0	0.281519	0.293189	0
T66000448.1	1..237	-1.34081	-0.423107	0.548961	0.661702	1.18842	0.74657	4.72067	2.00983	1.56986	1.62193
T66000449.1	1..1281	-2.27521	-1.186	6.35424e-06	2.21731e-05	3.1515	3.17686	4.17281	1.58033	2.12991	1.35034
T66000450.1	1..1188	1.3923	0.477472	8.58887e-11	4.09946e-10	105.898	100.16	106.627	165.693	162.853	170.196
T66000451.1	1..1926	-7.23788	-2.85557	0	0	106.754	109.368	109.337	16.5083	17.3214	17.9625
T66000452.1	1..4638	3.43393	1.77986	0	0	2.73276	2.72769	2.25143	10.0134	10.5354	10.1942
T66000453.1	1..285	-1.24891	-0.320672	2.29706e-06	8.30728e-06	2310.57	2534.24	2209.25	2130.95	2312.41	2024.49
T66000454.1	1..2604	-2.56012	-1.35621	0	0	9.51834	9.88646	8.25876	4.0243	4.14348	4.42854
T66000455.1	1..159	-1.58925	-0.668343	0.568403	0.67649	0.590475	0.556406	1.56366	0	0.779992	1.2088
T66000456.1	1..1119	-1.793	-0.842372	0	0	68.3795	80.1672	72.3204	44.5895	48.4327	48.6079
T66000457.1	1..1290	-1.18645	-0.246656	0.512857	0.630337	1.60115	0.822963	1.15638	1.01543	0.865247	1.7879
T66000458.1	1..1629	1.12785	0.173572	0.71701	0.802879	0.345803	0.543085	0.686801	1.09652	0.532923	0.235971
T66000459.1	1..1017	-1.77649	-0.82903	4.54475e-11	2.20726e-10	17.7247	21.2255	16.9904	12.6459	11.4629	12.2841
T66000460.1	1..870	1.30659	0.385811	0.27791	0.400206	1.40289	0.915192	1.71464	1.64252	2.13825	2.20918
T66000461.1	1..1302	1.62624	0.701539	1.11022e-16	6.76904e-16	34.1074	34.9254	33.5124	62.9254	63.4382	65.6901
T66000462.1	1..432	1.5145	0.598845	0.566735	0.675709	0.434655	0.204788	0	0.275654	0.574161	0.444905
T66000463.1	1..5043	1.00318	0.0045761	0.984116	0.988964	0.949466	0.894685	0.813457	1.29874	1.15584	0.495456
T66000464.1	1..912	2.27146	1.18362	0.0197003	0.0422992	0.102945	0.679035	0.68153	1.4363	1.22387	1.05372
T66000465.1	1..1404	-19.1898	-4.26227	0	0	84.7243	83.8687	80.3064	5.51308	5.12328	3.83302
T66000466.1	1..954	-1.11011	-0.150707	0.0233497	0.0492091	2215.85	2164.05	2199.16	2270.56	2266.53	2240.71
T66000467.1	1..4473	-2.34044	-1.22678	0	0	16.3087	15.3678	16.5081	7.66729	8.401	7.34764
T66000468.1	1..1557	-1.23426	-0.303645	0.313051	0.438588	1.50747	1.07958	1.5968	1.60612	1.03548	1.11098
T66000469.1	1..594	1.13565	0.183518	0.00865202	0.0199796	461.05	449.939	446.599	596.616	579.172	590.186
T66000470.1	1..1851	1.41262	0.498378	0.213197	0.326207	0.659379	0.238975	0.671589	0.836345	0.73701	0.934516
T66000471.1	1..1851	2.04494	1.03206	0	0	18.0061	16.8238	16.5211	41.9459	40.3346	37.796
T66000472.1	1..1641	-1.16097	-0.215324	0.547243	0.660279	0.97261	0.862582	0.681779	0.870805	0.982476	0.585615
T66000473.1	1..1806	-4.16191	-2.05725	0	0	72.1556	70.0009	70.8284	20.2427	20.3264	17.4533
T66000474.1	1..1986	-1.01737	-0.0248424	0.919473	0.949357	1.51276	1.7373	1.31447	1.79883	1.68606	1.74198
T66000475.1	1..2352	1.23563	0.305245	0.000619043	0.00173982	15.6476	15.8356	18.0758	24.6064	21.2498	24.1066
T66000476.1	1..777	1.48524	0.570695	1.26121e-07	5.02021e-07	94.3688	103.498	95.3531	163.375	160.41	177.605
T66000477.1	1..858	2.56962	1.36156	0.0909645	0.161992	0.437694	0.412441	0	1.38791	0	1.34405
T66000478.1	1..1614	-1.21379	-0.279521	0.00100073	0.00273133	38.7408	35.9575	38.1251	33.2752	36.2682	37.5109
T66000479.1	1..1821	-1.00373	-0.00537297	0.989496	0.993426	0.618685	0.534406	0.409592	0.588547	0.612943	0.633274
T66000480.1	1..594	1.62978	0.704676	0.332227	0.458711	0	0.297874	1.46495	0.601427	1.25271	1.29427
T66000481.1	1..1287	-2.13157	-1.09192	5.9808e-05	0.000189634	2.84501	2.68087	3.67041	1.38791	1.73453	1.79206
T66000482.1	1..2268	-1.72434	-0.786042	0	0	25.9137	27.0321	27.4602	16.4342	18.8653	18.3046
T66000483.1	1..1170	-3.35361	-1.74571	4.57194e-08	1.8797e-07	2.7283	3.47825	3.61246	1.32314	1.16599	0.65709
T66000484.1	1..2127	1.54536	0.627943	0.00354362	0.00881508	1.41248	1.62213	1.81177	3.13523	2.5655	2.8012
T66000485.1	1..3066	-1.21772	-0.284188	0.136728	0.227332	1.65356	1.73128	1.86507	1.55359	1.86069	1.4418
T66000486.1	1..618	1.69129	0.758123	0	0	2120.02	2192.67	2048.92	4158.83	4018.57	4136.94
T66000487.1	1..804	-4.07607	-2.02718	0	0	144.798	141.726	140.546	40.5829	39.7971	39.6828
T66000488.1	1..1359	-1.20616	-0.270417	0.636972	0.735605	0.621758	0.39059	0.36589	0.0876252	0.730059	0.565706
T66000489.1	1..873	-2.01897	-1.01362	0	0	405.116	398.058	384.182	228.753	212.38	234.249
T66000490.1	1..5715	-1.29628	-0.374377	0.00577555	0.0138316	3.76199	4.33442	3.1105	3.77147	3.40699	2.69045
T66000491.1	1..993	1.69709	0.763059	0.000806009	0.00223343	2.17459	2.94004	3.63043	5.51641	5.86997	5.22595
T66000492.1	1..1059	-42.5226	-5.41016	0	0	82.8036	88.8027	97.3124	2.24896	2.4593	2.54087
T66000493.1	1..1614	1.17589	0.233751	0.480012	0.601412	1.04705	0.657759	1.23233	1.40184	1.38311	0.952658
T66000494.1	1..633	1.32748	0.408694	0.225246	0.340919	1.77982	2.09641	2.16022	3.38623	2.74291	3.03632
T66000495.1	1..918	2.13643	1.0952	0.346432	0.473935	0.102272	0	0.135415	0	0.270193	0.418734
T66000496.1	1..471	-3.62406	-1.85761	0	0	123.187	107.064	109.267	34.132	38.7065	34.2775
T66000497.1	1..402	-3.91415	-1.9687	0	0	177.962	189.041	196.671	47.9885	56.4563	63.11
T66000498.1	1..1794	1.20217	0.265643	0.446634	0.57154	0.680329	0.542449	1.03939	0.862917	0.967816	1.28561
T66000499.1	1..2385	1.20428	0.268171	0.184022	0.290355	1.85015	2.18853	1.56366	2.69621	3.01597	1.93408
T66000500.1	1..210	-1.94779	-0.961837	0.396475	0.524728	0.447074	0.842558	1.18391	0.56706	0.590566	0
T66000501.1	1..1818	-2.14832	-1.10321	0.00950021	0.0217825	0.877917	0.875926	0.820535	0.262008	0.818606	0.21144
T66000502.1	1..795	1.37908	0.463707	0.446106	0.571242	0.944759	0.222562	0.469098	0.449368	1.24799	0.967038
T66000503.1	1..1215	-1.48518	-0.570641	1.21984e-07	4.86553e-07	98.6763	100.337	96.2771	71.7436	75.7382	82.2579
T66000504.1	1..5001	-1.81701	-0.861565	5.32907e-15	3.06283e-14	5.53813	5.80238	5.89117	3.69082	3.89341	3.113
T66000505.1	1..183	-1.9476	-0.961698	0.39655	0.524728	0.513035	1.4503	0.679295	0.650725	0.677698	0
T66000506.1	1..1101	1.28608	0.36298	0.159755	0.259279	2.72873	2.08918	2.93559	2.59581	4.05511	5.06246
T66000507.1	1..1713	-17.5285	-4.13163	0	0	14.8529	13.5311	17.852	1.25131	1.08598	0.4488
T66000508.1	1..1005	-1.15812	-0.211785	0.258729	0.378586	5.69852	5.10565	5.31878	5.68753	5.05947	5.16355
T66000509.1	1..933	-2.95923	-1.56522	0	0	34.5152	34.6099	37.3066	14.1674	13.8242	12.7721
T66000510.1	1..2664	1.89547	0.922557	0.00260794	0.00664095	0.352423	0.697387	0.55996	1.34102	1.21039	0.86576
T66000511.1	1..1860	-2.72819	-1.44794	9.42856e-05	0.00029257	1.51428	1.14153	1.26984	0.320114	0.666768	0.723329
T66000512.1	1..1077	-1.50098	-0.585902	0.10795	0.186804	1.3076	1.3143	2.07762	1.21626	0.806064	1.60612
T66000513.1	1..4653	1.03446	0.0488729	0.850986	0.901705	0.524612	0.53237	0.641192	0.793372	0.559724	0.619596
T66000514.1	1..447	1.36978	0.453947	0.000254603	0.00074811	22.4737	27.5104	30.5911	41.2926	43.2817	40.4176
T66000515.1	1..3918	1.12275	0.167033	0.124128	0.210047	20.9433	19.5995	21.4165	25.5915	26.7473	27.4219
T66000516.1	1..2094	3.18225	1.67005	0	0	13.4955	15.463	14.6632	51.4091	50.6973	57.6413
T66000517.1	1..7998	-1.22702	-0.295154	0.0447565	0.0872742	1.74905	2.0021	1.84959	1.71224	1.69018	1.89844
T66000518.1	1..1413	2.42477	1.27785	0	0	94.3506	89.5329	95.1028	264.628	256.551	251.776
T66000519.1	1..174	#N/A	#N/A	#N/A	#N/A	0	0	0	0	0	0
T66000520.1	1..414	-1.14053	-0.189704	0.774085	0.848033	0.680329	1.06846	0.900805	0.575278	1.19825	0.928496
T66000521.1	1..2334	-1.19892	-0.261733	0.50006	0.618532	1.52855	0.606468	0.639131	0.663271	1.38153	0.576432
T66000522.1	1..696	-1.40427	-0.48982	0.154765	0.252484	2.02339	3.68619	3.03633	2.90863	2.31644	1.65689
T66000523.1	1..1011	-1.08	-0.111025	0.854581	0.903951	0.557184	0.43753	0.245917	0.588935	0.245339	0.570323
T66000524.1	1..1089	1.16131	0.215754	0.58357	0.69011	0.948338	0.812384	1.02736	1.64026	0.797182	1.23544
T66000525.1	1..1848	-1.1472	-0.198112	0.429059	0.554728	1.67653	1.77129	1.61443	1.93316	1.87907	1.04004
T66000526.1	1..1884	-1.44314	-0.529215	1.43874e-12	7.46129e-12	86.56	78.3257	84.8535	63.0809	67.9338	67.3308
T66000527.1	1..1257	-1.76085	-0.816272	1.95834e-05	6.54113e-05	7.99184	5.91198	5.53812	4.2631	4.53848	3.82257
T66000528.1	1..894	1.50142	0.586331	0.147276	0.242203	1.57526	0.395833	1.6686	2.13123	1.66468	2.36486
T66000529.1	1..3945	-1.22763	-0.295881	0.208512	0.320641	0.951944	1.054	0.850798	0.8452	1.10029	0.682074
T66000530.1	1..1218	1.67487	0.744051	4.20949e-05	0.000135766	3.69992	3.48645	2.95979	6.84383	7.12752	5.36515
T66000531.2	1..4257	-1.09126	-0.125993	0.577778	0.684605	0.838066	0.831276	1.13886	1.06299	0.90312	0.902978
T66000532.1	1..2631	1.75832	0.814197	0.0179662	0.0389001	0.463896	0.269004	0.519735	0.859966	0.848475	0.730516
T66000533.1	1..912	1.58891	0.668038	0	0	238.728	232.715	236.218	433.502	427.674	425.703
T66000534.1	1..5181	1.28881	0.366041	3.77013e-07	1.45102e-06	31.4764	29.4724	32.9433	45.6702	45.5765	47.1501
T66000535.1	1..420	3.33189	1.73634	0.00404269	0.00995011	0	1.0532	0.887936	3.11883	2.36226	1.83046
T66000536.1	1..900	3.81182	1.93048	0.00624528	0.014886	0.417269	0.0982984	0.138123	0.529256	1.37799	1.28133
T66000537.1	1..1296	-1.27057	-0.345473	0.17762	0.282863	3.91189	2.86704	2.30206	3.49162	2.20095	2.52113
T66000538.1	1..2598	2.30649	1.2057	5.13511e-05	0.000163982	0.614339	0.612946	0.239244	1.42092	1.38435	1.25765
T66000539.1	1..1086	1.10238	0.140617	0.186444	0.292825	107.89	96.2075	99.1283	127.635	135.324	118.399
T66000540.1	1..672	1.25809	0.331231	3.62647e-06	1.29024e-05	272.016	284.232	245.847	377.626	412.658	366.093
T66000541.1	1..579	-1.53886	-0.62186	1.14264e-12	5.95228e-12	100.209	113.527	102.197	73.2183	82.2508	80.9957
T66000542.1	1..402	-3.38122	-1.75754	0.0336352	0.0680725	0.700638	1.32043	2.47385	0	0.925513	0.478106
T66000543.1	1..252	2.24303	1.16545	0.0109278	0.0248063	2.98049	1.75533	2.46649	8.5059	5.90566	3.05077
T66000544.1	1..288	-7.34632	-2.87702	0	0	9124.49	10716.4	9866.33	1558.41	1580.81	1488.87
T66000545.1	1..1296	1.57377	0.654228	0.0302226	0.0618006	0.796867	1.36526	1.34287	2.389	1.91387	1.92792
T66000546.1	1..312	2.31149	1.20882	0.171527	0.274846	0.300915	1.13421	0	2.67172	0.397496	1.23204
T66000547.1	1..2004	1.34284	0.425282	0.0720842	0.132154	1.59287	1.19194	1.55079	2.02036	2.66108	1.82224
T66000548.1	1..4323	2.10448	1.07346	0	0	3.47483	3.82688	4.37087	8.70463	9.72527	9.60327
T66000549.1	1..1800	2.00766	1.00551	1.88521e-10	8.8886e-10	4.22485	3.78449	4.62713	8.53425	10.6794	9.71672
T66000550.1	1..1182	-1.72721	-0.788444	1.57581e-06	5.79442e-06	11.6761	10.9276	9.36014	7.7575	6.19045	7.64242
T66000551.1	1..2136	1.58909	0.668201	0.0846633	0.152428	0.351631	0.828357	0.698377	0.669003	1.68378	1.07977
T66000552.1	1..252	-3.54311	-1.82502	0.000293227	0.000855331	11.1768	4.91492	5.91957	2.8353	2.95283	0.762694
T66000553.1	1..1032	1.2706	0.345514	0.490672	0.611408	0.454871	0.600077	0.481826	0.576951	0.841213	0.931196
T66000554.1	1..954	-1.30914	-0.388617	1.08417e-05	3.70645e-05	56.1935	53.415	56.1615	48.8064	47.7095	48.5534
T66000555.1	1..1650	1.39586	0.481156	0.00161204	0.00425497	6.65733	5.41535	5.80118	10.6813	9.09471	8.50334
T66000556.1	1..1335	1.08387	0.116189	0.0874302	0.156657	378.847	416.034	400.123	467.946	486.785	527.791
T66000557.1	1..1635	1.54471	0.627337	1.11022e-16	6.76904e-16	61.0399	54.5421	61.4332	102.695	104.221	105.797
T66000558.1	1..489	-5.53657	-2.46899	0	0	97.5334	112.169	95.5848	20.2124	20.2894	23.5827
T66000559.1	1..1374	-2.27384	-1.18513	0.00175688	0.00461111	1.22994	1.41653	1.62853	0.433343	0.992872	0.699413
T66000560.1	1..1473	9.9944	3.32112	0	0	0.637376	0.960962	0.675145	8.56942	9.34561	8.87272
T66000561.1	1..1659	3.47661	1.79768	4.8338e-11	2.34177e-10	0.848874	0.693244	1.12397	3.73255	3.43874	3.12801
T66000562.1	1..2172	-1.63087	-0.705642	1.99919e-05	6.66556e-05	5.6193	4.72484	6.41015	3.78301	3.59723	4.42447
T66000563.1	1..1263	-1.0127	-0.0182033	0.938825	0.959118	2.5274	2.8719	2.46063	3.48856	3.2404	1.82612
T66000564.1	1..1362	-2.1778	-1.12287	0	0	25.2981	27.2161	31.3059	14.776	14.478	14.5349
T66000565.1	1..672	-1.55244	-0.634537	0.324449	0.45054	0.838263	1.18485	0.369973	1.06324	0.553655	0
T66000566.1	1..1626	-1.23458	-0.304018	0.0935099	0.165915	5.36983	3.97184	4.74003	4.32096	3.88989	5.08275
T66000567.1	1..390	-1.99743	-0.998145	0.0951098	0.168311	2.88878	1.13421	1.59373	1.22136	0.95399	0.985635
T66000568.1	1..792	-1.24033	-0.310726	0.634822	0.733998	0.474169	0.670216	0.313917	0.601427	0.469768	0.242675
T66000569.1	1..210	1.10506	0.14412	0.810337	0.873514	3.12952	1.68512	1.18391	3.96942	2.36226	0.915232
T66000570.1	1..1824	-1.76097	-0.816369	0.000239826	0.000707192	3.44864	6.01431	5.04332	2.54617	2.8557	4.21489
T66000571.1	1..561	1.12861	0.174551	0.736255	0.81918	1.33883	0.78849	0.886353	0.636805	1.76854	1.713
T66000572.1	1..798	1.31647	0.396676	0.305962	0.431156	1.29416	0.886903	1.86934	1.34304	2.17577	2.64936
T66000573.1	1..1296	1.21844	0.285034	0.253718	0.372472	1.59373	2.52572	1.91838	3.12408	3.15789	1.92792
T66000574.1	1..2247	-1.35462	-0.437886	0.0221257	0.0469444	2.54874	2.55917	2.43422	2.33184	1.93176	2.13839
T66000575.1	1..2763	1.07726	0.107369	0.6513	0.749324	1.22326	1.05663	1.16977	1.24987	1.84031	1.04342
T66000576.1	1..2790	2.38517	1.25409	0	0	5.04761	4.28074	5.34671	14.9387	12.8019	11.711
T66000577.1	1..729	2.95365	1.5625	0.0340849	0.0688323	0.128787	0.242712	0.341045	0.653402	1.02073	0.790941
T66000578.1	1..11220	1.06602	0.0922408	0.543392	0.657031	1.12127	1.03292	0.875274	1.36913	1.18271	1.16484
T66000579.1	1..2184	-2.17807	-1.12305	0	0	8.21068	9.68131	9.33471	4.63462	4.99709	4.66416
T66000580.1	1..1863	-3.14055	-1.65102	0	0	7.86158	7.97784	8.27406	2.49287	2.99562	3.50765
T66000581.1	1..1896	-1.70274	-0.767859	0.0998077	0.175376	0.445659	0.653249	0.524519	0.376844	0.523286	0.101371
T66000582.1	1..1869	-1.18711	-0.247454	0.251253	0.370162	2.66235	2.50874	2.1949	2.6123	1.92431	2.77655
T66000583.1	1..2328	1.80731	0.853847	0.00299808	0.00755333	0.564603	0.950049	1.17476	1.32996	1.758	2.55935
T66000584.1	1..3237	-2.47934	-1.30996	0	0	293.49	290.331	293.823	138.838	136.815	128.845
T66000585.1	1..1080	1.39439	0.479635	0.0534295	0.101857	2.34714	2.21171	2.41716	3.96942	4.24879	2.49147
T66000586.1	1..1353	1.25128	0.323401	0.461421	0.582703	0.624515	0.457709	0.643147	0.528082	1.00828	0.994376
T66000587.1	1..3549	1.32254	0.403308	1.38738e-05	4.69746e-05	8.78275	8.67486	9.28217	12.8847	14.9913	12.2392
T66000588.1	1..1317	1.14394	0.194006	0.411159	0.537745	2.2812	2.75415	2.26535	3.16469	2.63669	4.23217
T66000589.1	1..2082	-1.20513	-0.269192	0.0838032	0.150996	5.81711	5.56647	6.09017	5.31925	5.53974	5.81581
T66000590.1	1..14961	1.19085	0.251992	0.0347127	0.0699731	1.00406	0.952038	0.880755	1.3372	1.20197	1.38744
T66000591.1	1..3522	1.48524	0.570694	2.39203e-08	1.00079e-07	5.8112	5.95317	5.96495	10.3462	10.4581	9.11334
T66000592.1	1..258	-1.7778	-0.830094	0	0	169.94	186.538	173.457	108.467	124.499	108.019
T66000593.1	1..1341	-2.19505	-1.13426	1.83732e-07	7.25874e-07	4.90081	4.4861	6.11822	2.39764	3.05192	2.43652
T66000594.1	1..1338	-3.11555	-1.63949	0	0	9.89376	10.2486	10.5915	3.64902	4.26372	3.16022
T66000595.1	1..2118	-1.37129	-0.455539	0.05884	0.111007	2.88128	3.38336	1.70209	1.85539	1.9323	3.08534
T66000596.1	1..1659	1.69355	0.760051	2.38698e-06	8.61638e-06	5.48938	3.6262	4.49588	9.69027	8.37257	8.10965
T66000597.1	1..1077	6.19111	2.6302	0	0	14.2092	13.8001	12.9274	101.06	93.6186	97.4378
T66000598.1	1..2634	-2.44023	-1.28701	6.21808e-11	2.99617e-10	2.99407	3.22437	2.78449	1.49192	1.31835	1.45937
T66000599.1	1..4005	-1.47846	-0.564097	2.27034e-07	8.92403e-07	26.7474	25.6901	25.452	20.3377	19.6944	20.4916
T66000600.1	1..630	1.46792	0.553776	0.014459	0.03205	5.36488	6.60004	6.31421	8.5059	14.1736	7.62694
T66000601.1	1..1122	1.01545	0.0221194	0.95455	0.96932	1.0878	0.867339	0.886353	1.27361	0.994803	1.0278
T66000602.1	1..1632	1.05021	0.0706782	0.732114	0.815353	2.87639	2.16835	3.58004	3.13759	4.02757	2.82645
T66000603.1	1..210	2.13628	1.0951	0.344406	0.471862	0.894147	0	0	0.56706	1.18113	0.915232
T66000604.1	1..4182	-1.5925	-0.671289	0.00300426	0.007564	1.16739	1.26928	1.07011	0.996626	0.83035	0.64342
T66000605.1	1..1482	-1.08775	-0.121345	0.656409	0.753486	2.34397	1.55208	1.42597	2.08917	1.84103	1.68595
T66000606.1	1..477	2.04967	1.03539	0.0177004	0.0383888	0.787299	1.11281	3.12732	3.74474	4.15996	2.82053
T66000607.1	1..720	12.5575	3.65047	0	0	3.25991	2.82608	1.72654	41.1827	37.2056	38.1728
T66000608.1	1..2184	-1.42219	-0.508118	2.45004e-12	1.26159e-11	98.1413	94.5447	96.6484	77.0438	78.1931	77.7947
T66000609.1	1..903	1.61209	0.688935	0.140898	0.233365	0.519853	0.685803	0.688323	1.18687	1.37341	0.851379
T66000610.1	1..465	-3.13957	-1.65057	0	0	762.39	723.92	725.282	275.555	281.109	245.518
T66000611.1	1..3087	-1.25844	-0.331636	0.000922671	0.00253375	10.8879	9.34265	10.1076	9.10382	10.0035	8.21841
T66000612.1	1..600	-1.14652	-0.197266	0.0450817	0.0877705	55.5489	53.9658	45.7879	51.9994	54.3616	49.6513
T66000613.1	1..1248	1.75609	0.812367	0.0218912	0.0464979	0.827516	0.850659	0.697258	1.62212	1.58998	1.69406
T66000614.1	1..1029	1.04837	0.0681485	0.872638	0.917624	0.638677	1.3756	1.44969	0.925812	2.16942	0.93391
T66000615.1	1..270	-1.51822	-0.602381	0.00489933	0.01188	23.9929	18.6767	17.956	15.4366	15.1578	15.6606
T66000616.1	1..210	1.66794	0.738071	2.0263e-05	6.74742e-05	22.8008	22.3278	21.3105	44.2307	43.7019	38.4398
T66000617.1	1..1284	-1.00955	-0.0137133	0.983444	0.988631	0.292478	0.206702	0.580893	0.185487	0.772703	0.149688
T66000618.1	1..225	-2.29814	-1.20047	0.00658664	0.0156228	5.84176	6.2911	6.62992	2.64628	3.85836	2.56265
T66000619.1	1..759	1.7069	0.77138	0.0502719	0.0965816	1.60805	1.04903	0.982696	3.45167	1.63398	2.02581
T66000620.1	1..1218	-1.08213	-0.113877	0.753811	0.833292	0.92498	1.01688	1.73505	1.17323	1.62915	0.788993
T66000621.7	1..1716	1.53438	0.617654	0.00617546	0.0147347	2.07905	1.70132	1.44885	2.84521	3.54133	2.9121
T66000622.1	1..1671	-1.59886	-0.67704	0.167018	0.269001	0.561852	0.423548	0.967112	0.285057	0.667965	0.345061
T66000623.4	1..6081	-1.05801	-0.0813553	0.657904	0.754606	1.37408	0.97474	0.919914	1.19455	1.14209	1.26426
T66000624.1	1..897	2.05233	1.03726	0.00559489	0.0134349	0.941995	0.986272	0.831512	2.78789	2.21215	1.28561
T66000625.1	1..1563	1.70608	0.770686	0.0032601	0.00815692	1.56175	0.905628	2.22694	3.19992	2.69779	2.95123
T66000626.1	1..882	1.64416	0.717349	0.174265	0.278436	0.319338	0.601827	0.563769	0.675071	0.984276	1.30747
T66000627.1	1..876	-3.41091	-1.77016	0.000585622	0.00165107	1.82198	1.71686	1.13526	0.407817	0.70787	0.43881
T66000628.1	1..1047	1.77049	0.824145	0	0	127.602	124.295	128.585	260.458	257.987	251.859
T66000629.1	1..1017	-1.50385	-0.588662	0	0	691.909	704.008	701.374	542.37	521.684	531.996
T66000630.1	1..2664	-1.33886	-0.421004	0.0258544	0.0539113	2.5022	2.85597	2.61315	2.77144	2.14147	1.73152
T66000631.1	1..3705	1.16494	0.220255	0.22903	0.344895	1.82449	1.43269	1.64406	2.507	1.87451	2.1269
T66000632.1	1..447	-2.46777	-1.30321	0.00084025	0.00232057	4.41073	5.54166	3.89341	3.19685	1.38723	1.7199
T66000633.1	1..2085	1.11762	0.160432	0.632004	0.73183	0.675435	0.721326	0.596216	0.799595	0.83274	1.014
T66000634.1	1..2391	-3.48905	-1.80283	0	0	12.5652	11.3592	12.2699	4.48241	3.52709	3.77806
T66000635.1	1..984	-1.12954	-0.175729	0.659889	0.756138	1.14494	1.52842	1.38966	0.605094	1.51242	2.34389
T66000636.1	1..1626	-2.06814	-1.04833	0	0	166.696	175.686	160.932	91.8386	95.798	91.253
T66000637.1	1..3648	-1.27148	-0.346504	0.0785022	0.142508	1.93021	1.45508	1.66975	1.56688	1.52984	1.42252
T66000638.1	1..1788	1.60605	0.683521	0	0	50.1983	50.4686	50.8229	93.3746	95.2336	89.5423
T66000639.1	1..1491	-1.13099	-0.17759	0.245401	0.363568	8.6896	8.60358	7.42031	7.90689	7.98511	9.92576
T66000640.1	1..1071	-1.82254	-0.865949	0.0183474	0.039622	1.66557	1.65207	1.62498	0.778318	1.38957	0.897286
T66000641.1	1..1749	-1.04897	-0.0689666	0.764281	0.841186	1.71774	2.32679	2.27442	2.51919	2.05634	2.3077
T66000642.1	1..933	1.38948	0.474549	0.284146	0.4071	1.40878	0.663751	0.532952	1.53161	1.72802	0.824003
T66000643.1	1..1959	-1.00883	-0.0126815	0.916515	0.947663	8.05143	8.08365	6.72638	8.08473	10.0658	7.84885
T66000644.1	1..1509	1.12925	0.175361	0.540706	0.654669	0.995472	1.75882	1.48284	1.65721	1.80809	2.16526
T66000645.1	1..1737	1.21814	0.284683	0.242205	0.359611	1.72961	1.32423	1.86073	2.46803	1.99915	2.32365
T66000646.1	1..1338	1.01256	0.0180006	0.958701	0.972338	1.3332	1.05792	0.836173	1.69101	1.01959	1.00552
T66000647.1	1..654	-2.42109	-1.27566	0.0770721	0.140259	1.14845	1.08218	0.380156	0.910417	0.189631	0
T66000648.1	1..1164	1.53321	0.616558	0.139713	0.231733	0.967891	0.608031	0.533982	0.920742	1.172	1.98143
T66000649.1	1..2661	-1.06684	-0.093338	0.769141	0.844696	0.846768	0.631681	0.513875	0.85027	0.699091	0.577824
T66000650.1	1..219	-1.24165	-0.312258	0.563489	0.673896	2.1435	3.23173	2.83815	3.26254	2.26518	1.75524
T66000651.1	1..726	-1.17864	-0.237121	0.480011	0.601412	2.19842	2.92458	2.22596	2.46038	3.07485	1.32368
T66000652.1	1..1974	-1.69014	-0.757144	0.00110247	0.00298658	3.61464	2.15121	2.89681	1.87009	1.82196	2.2394
T66000653.1	1..1491	2.34741	1.23107	0	0	43.0072	48.5954	45.1889	124.593	121.274	122.718
T66000654.1	1..1680	3.00006	1.58499	0	0	25.9862	29.0682	30.2638	95.5496	96.336	101.248
T66000655.1	1..1995	-1.56872	-0.649591	0.06372	0.118806	1.03533	0.931248	0.747736	0.835667	0.745978	0.289021
T66000656.1	1..2682	-1.04509	-0.063621	0.605421	0.708243	5.67093	5.21179	5.46932	6.8821	5.5027	5.30302
T66000657.1	1..681	-6.65043	-2.73345	0	0	313.503	294.765	326.385	52.9839	51.1737	57.8572
T66000658.1	1..1365	-1.5218	-0.605778	0.228371	0.344304	0.412683	0.712933	0.637493	0.52344	0.272569	0.56322
T66000659.1	1..2982	-1.5076	-0.59225	0.0752178	0.137207	1.16491	0.919693	0.958804	0.279537	0.831782	1.28906
T66000660.1	1..2334	-1.08554	-0.118414	0.49417	0.614844	3.58004	3.25977	3.56848	3.16329	4.4634	3.21155
T66000661.1	1..2106	-1.30019	-0.378719	1.79878e-05	6.02373e-05	23.2708	24.7426	27.0934	21.8262	20.7876	23.8195
T66000662.1	1..336	1.76006	0.815628	0.230737	0.346836	0.558842	1.3165	0.369973	2.48089	1.47641	0.57202
T66000663.1	1..1983	-1.88628	-0.915541	0	0	138.532	140.979	140.798	84.6129	84.1802	86.7463
T66000664.1	1..1914	-1.02558	-0.0364382	0.903691	0.938458	0.735779	1.34043	1.23402	1.36877	1.23112	1.00417
T66000665.1	1..1764	1.10077	0.138511	0.754434	0.833742	0.372561	0.551675	0.422827	0.607564	0.77336	0.217912
T66000666.1	1..1680	1.06215	0.0869844	0.718669	0.804231	1.78829	1.89575	1.77587	1.77206	2.1408	3.08891
T66000667.1	1..1116	1.19082	0.251954	0.555382	0.667626	0.588887	1.03055	1.33668	1.92069	0.666768	1.37777
T66000668.1	1..696	-1.69588	-0.762038	0.000167356	0.000504236	7.6889	10.0417	12.1453	8.0415	6.23658	5.24681
T66000669.1	1..951	-2.10518	-1.07395	0	0	181.848	191.914	186.401	94.7902	100.284	111.56
T66000670.1	1..693	-1.02622	-0.0373453	0.937593	0.958027	0.812861	1.14894	1.07629	0.859182	0.894796	1.9414
T66000671.1	1..1452	-1.34299	-0.425453	3.4117e-10	1.58608e-09	516.111	507.598	504.179	435.16	436.116	430.594
T66000672.1	1..948	1.36269	0.446453	0.400501	0.527908	0.495176	0.373285	0.655649	0.879302	0.654107	0.810965
T66000673.1	1..4560	1.86268	0.897383	2.90639e-10	1.35496e-09	1.44122	1.45508	1.93555	3.44713	3.12767	3.66695
T66000674.1	1..531	2.56808	1.36069	0.152502	0.249281	0.176809	0.333215	0	0.448522	0.467114	1.08587
T66000675.1	1..648	-1.54024	-0.623154	0.0714094	0.131165	2.46304	2.73051	3.26125	2.389	1.72248	2.07622
T66000676.1	1..1269	-2.10813	-1.07596	0.000241984	0.000713013	2.88537	2.50975	2.15512	1.4076	1.36821	1.36311
T66000677.1	1..1221	1.01979	0.0282748	0.902886	0.938062	2.46055	2.89823	3.25795	3.02339	3.45343	3.62045
T66000678.1	1..1269	2.06712	1.04763	0.000402504	0.00115782	2.07155	1.11544	0.783679	2.81519	3.81145	3.02914
T66000679.1	1..624	1.42304	0.508977	0.404554	0.53169	0.60183	0.283553	0.796866	0.76335	0.794992	1.23204
T66000680.5	1..216	-3.78512	-1.92034	0.499113	0.617491	0	0.409577	0	0	0	0
T66000681.1	1..1224	1.47494	0.560654	0.178133	0.283448	0.61363	0.939617	0.507807	0.778318	1.41852	1.57025
T66000682.1	1..2316	-1.70072	-0.766142	0	0	30.3628	28.6491	34.0836	21.7495	19.5988	21.0788
T66000683.1	1..678	1.03751	0.0531245	0.910273	0.943125	1.10779	0.782908	1.4668	1.75638	1.28043	0.566958
T66000684.1	1..1623	-1.40056	-0.486006	0.187838	0.294776	0.92555	0.817639	0.995714	0.880463	0.611306	0.710531
T66000685.4	1..7602	-1.8597	-0.89507	3.93796e-13	2.0955e-12	2.76642	2.69991	2.77991	1.70745	1.69665	1.66866
T66000686.1	1..600	-4.79737	-2.26224	0	0	41.779	42.7598	37.5005	7.5419	13.022	8.32861
T66000687.1	1..543	-2.86129	-1.51667	0.092834	0.164816	0.518704	0.651702	0.915735	0.219305	0.228396	0.353957
T66000688.1	1..822	-1.4322	-0.518237	0.284802	0.407757	1.14216	0.861008	1.20984	1.30382	0.754372	0.233818
T66000689.1	1..318	#N/A	#N/A	#N/A	#N/A	0	0	0	0	0	0
T66000690.1	1..2763	-1.2886	-0.365805	0.143727	0.237282	1.18928	1.05663	1.48471	1.07748	1.12214	1.04342
T66000691.2	1..1539	-9.52385	-3.25154	0	0	106.574	106.576	106.945	12.6124	14.5051	10.7402
T66000692.1	1..885	-1.55946	-0.641047	0.166472	0.268321	1.37911	1.29954	1.12372	1.61468	0.420403	0.651521
T66000693.1	1..705	1.55786	0.639569	0.400291	0.527908	0.399513	0.125487	0.352656	0.675646	0.351826	0.545245
T66000694.1	1..2784	2.13269	1.09267	3.51001e-09	1.54294e-08	2.79903	2.66931	2.72377	6.62996	5.1229	8.49154
T66000695.1	1..1257	1.48561	0.571056	6.47079e-07	2.43955e-06	10.7554	11.824	11.7685	19.2313	19.7325	19.5716
T66000696.1	1..6495	-1.01529	-0.0218925	0.900888	0.936991	1.06967	1.21227	1.14837	1.21008	1.27933	1.45
T66000697.1	1..1263	1.87402	0.906137	0.35661	0.484948	0	0.420278	0	0.188571	0.0981938	0.760882
T66000698.1	1..696	-1.50796	-0.5926	0.0225613	0.0477641	4.72125	5.33862	4.4652	4.44849	2.85101	3.86607
T66000699.1	1..1140	-1.15376	-0.206347	0.624445	0.724883	1.15298	1.00885	0.545224	1.14904	0.979096	0.505786
T66000700.1	1..1029	-1.78957	-0.839613	0.000191503	0.000572245	4.74445	5.41644	5.67796	3.35607	3.73623	2.80173
T66000701.1	1..3231	1.04637	0.0653966	0.751967	0.831679	1.36571	1.58811	1.23118	1.80596	1.88082	1.2492
T66000702.1	1..1299	1.38397	0.468812	0.316362	0.442108	0.505926	0.544841	0.38279	1.0084	0.859252	0.295918
T66000703.1	1..3228	1.01118	0.0160469	0.94878	0.965395	0.814372	0.877012	1.03978	1.14361	0.845233	1.19082
T66000704.1	1..924	1.74446	0.802782	2.72511e-05	8.95836e-05	4.47074	3.35108	4.03607	8.11927	7.65051	7.90428
T66000705.1	1..1422	-1.09203	-0.127017	0.0640838	0.119369	320.874	307.711	322.667	339.076	325.309	331.955
T66000706.1	1..870	1.15882	0.212659	0.619907	0.721198	0.863315	0.915192	1.71464	0.821259	1.9957	1.76734
T66000707.1	1..327	-2.04869	-1.03471	0.0480236	0.0927833	2.29689	4.05819	2.66109	1.82083	0.758525	2.93882
T66000708.1	1..1203	1.42003	0.505921	0.383627	0.51287	0.156086	0.29416	0.826674	0.49494	0.927821	0.479299
T66000709.1	1..3612	-1.42614	-0.512116	4.98901e-12	2.53307e-11	47.3066	43.1811	48.8021	37.782	36.9103	36.8221
T66000710.1	1..195	-1.0042	-0.00605037	0.994332	0.996654	1.44439	0.90737	0.637493	1.83204	0.635994	0.985635
T66000711.1	1..651	-3.79472	-1.92399	0	0	1737.53	1726.7	1676.19	539.256	516.078	492.749
T66000712.1	1..1998	-1.73472	-0.794705	2.70309e-06	9.70323e-06	5.82673	5.35771	6.28399	3.03965	5.214	3.07826
T66000713.1	1..1692	1.59726	0.675603	0.0555218	0.105362	0.943294	0.627437	0.734699	1.12608	1.97902	1.02233
T66000714.5	1..1971	1.19282	0.254371	0.0311204	0.0634807	7.28791	8.25886	6.55929	9.90845	9.81579	11.214
T66000715.1	1..1455	1.16379	0.218832	0.443513	0.569049	1.35505	1.52008	1.11068	1.55503	1.78996	2.24562
T66000716.1	1..1710	1.06506	0.0909358	0.588028	0.693971	8.23557	7.24304	5.52494	9.61017	7.90529	8.31737
T66000717.1	1..1023	2.77992	1.47504	1.30606e-06	4.82848e-06	1.56017	0.864795	1.21516	4.53981	3.27322	3.75755
T66000718.1	1..204	-12.0453	-3.5904	0.183659	0.290057	0.460223	0	1.8281	0	0	0
T66000719.1	1..285	1.10642	0.145896	0.830669	0.887946	1.31769	1.8625	0.436179	0.417834	1.74061	3.37191
T66000720.4	1..1239	-1.0075	-0.0107777	0.91204	0.944198	26.5971	22.492	23.7786	29.4102	26.125	27.3018
T66000721.1	1..1497	1.94867	0.962493	1.84336e-11	9.12031e-11	4.3901	4.78688	4.81633	9.70479	11.1012	10.5279
T66000722.1	1..834	1.09418	0.129854	0.196942	0.305598	31.858	29.8078	30.1089	39.6942	37.9194	37.3336
T66000723.1	1..1176	-1.35515	-0.438451	1.17188e-05	3.99454e-05	26.1857	28.4363	28.9636	23.9988	22.0407	25.0055
T66000724.1	1..2448	-1.74906	-0.80658	1.16018e-13	6.32417e-13	11.5823	10.5526	14.0155	8.26962	7.80183	7.22316
T66000725.1	1..408	3.39781	1.7646	0.0147142	0.0325374	0.460223	0.433669	0.304684	1.75121	1.51984	1.8843
T66000726.1	1..2439	-1.5186	-0.602743	0.0597139	0.112327	0.885349	0.725449	1.17227	0.732365	0.813571	0.394011
T66000727.1	1..1035	-3.36677	-1.75136	0	0	52.2493	54.6197	49.7244	18.8691	18.8125	14.8559
T66000728.3	1..213	6.59062	2.72041	0.00779334	0.0181991	0	0.830691	0	3.35444	3.49349	0.902342
T66000729.1	1..1725	1.92101	0.941864	0	0	68.0874	65.7488	68.245	152.15	146.45	145.291
T66000730.1	1..270	-30.2336	-4.91808	0.062294	0.116464	0.347724	1.96597	1.84165	0	0	0
T66000731.1	1..3504	-1.39906	-0.484455	5.11072e-07	1.94381e-06	10.8783	11.0838	10.6076	8.90401	8.88376	8.9956
T66000732.1	1..771	1.02871	0.0408315	0.94277	0.961711	0.730626	0.688471	0.322467	0.926713	0.643418	0.49857
T66000733.1	1..1713	1.34169	0.42405	0.157234	0.25583	1.04134	1.65265	0.9434	2.36358	2.02716	1.122
T66000734.1	1..2337	1.16408	0.219195	0.233618	0.349831	2.53093	2.27134	2.92559	3.51592	4.13927	2.22052
T66000735.1	1..2709	1.04654	0.0656213	0.711037	0.797533	2.18338	2.02475	1.88142	2.46166	2.28901	2.69603
T66000736.1	1..1491	-1.90265	-0.928008	8.37016e-07	3.1353e-06	6.35978	6.7642	4.83571	3.75378	4.40845	2.44921
T66000737.1	1..4032	1.2904	0.367819	0.0720127	0.132044	1.30396	0.877664	0.955765	1.44718	1.66097	1.57306
T66000738.1	1..672	1.05603	0.0786549	0.583826	0.690273	19.28	24.0919	19.4236	23.7456	27.8673	24.8829
T66000739.1	1..3582	1.15714	0.210567	0.135774	0.226102	4.16744	4.02579	3.88689	6.41623	5.12417	4.23889
T66000740.1	1..4578	1.81074	0.856581	3.89654e-09	1.70898e-08	1.39454	1.62328	1.49347	3.14744	3.08828	3.19072
T66000741.1	1..2508	1.11283	0.154235	0.574618	0.682022	1.04816	0.77604	0.793053	1.18703	1.13733	0.996246
T66000742.1	1..1281	-1.09445	-0.13021	0.859315	0.907341	0.0732908	0.621559	0.194084	0.464803	0.193628	0.300076
T66000743.1	1..2016	1.04856	0.0684089	0.765508	0.842022	2.09566	1.44815	2.40483	1.83113	2.76828	2.47875
T66000744.1	1..1782	-1.0643	-0.0899052	0.657511	0.754318	3.10844	2.63122	4.1158	4.27682	3.61895	2.26497
T66000745.1	1..1134	-1.33992	-0.422147	0.512532	0.630167	0.248374	0.546102	0.328865	0.210022	0.437456	0.338975
T66000746.1	1..1260	-1.86966	-0.902777	0.00153792	0.00407043	2.60793	2.6681	2.17051	1.51216	1.57484	1.52539
T66000747.1	1..1212	3.71241	1.89236	1.06049e-10	5.04927e-10	0.774632	0.802933	1.5385	4.8144	4.29768	3.33018
T66000748.1	1..3159	1.84977	0.887348	0	0	29.8983	27.5852	28.2543	64.0083	61.872	54.8792
T66000749.1	1..1245	1.23719	0.30707	0.00400791	0.00987707	83.2526	77.7386	77.6819	120.422	114.655	101.271
T66000750.1	1..216	1.66697	0.737229	8.6734e-12	4.36939e-11	342.073	318.651	347.035	638.966	659.137	618.417
T66000751.1	1..1740	-1.13603	-0.183998	0.535024	0.649888	1.1331	1.11857	1.42886	0.889698	1.56805	1.21505
T66000752.1	1..1230	-1.32398	-0.404877	0.426107	0.551831	0.610637	0.647331	0.707461	0.968151	0.504141	0
T66000753.1	1..954	1.04755	0.0670129	0.505297	0.623505	27.2602	29.1186	25.4095	34.4516	33.7997	29.6155
T66000754.1	1..1308	1.96839	0.977014	0	0	25.6247	25.7019	22.7143	58.7219	54.3293	54.809
T66000755.1	1..516	-2.11077	-1.07777	0.267234	0.387761	0.363897	0.685803	0.481826	0.692341	0	0
T66000756.1	1..2136	3.52833	1.81899	0	0	1.93397	1.11828	2.15333	6.46703	7.08347	7.10848
T66000757.1	1..204	9.17654	3.19795	0.169228	0.271921	0	0	0	0.583738	1.21587	0
T66000758.1	1..924	-1.14873	-0.200038	0.709143	0.796023	0.508038	0.670216	0.807215	1.03102	0.536878	0.208007
T66000759.1	1..1044	-1.75204	-0.809038	4.85167e-14	2.67983e-13	133.364	134.398	144.077	90.7948	86.3617	92.2333
T66000760.1	1..471	-2.50548	-1.32509	0.000698446	0.00194931	5.5813	5.07145	3.16716	1.7698	3.15971	1.2242
T66000761.1	1..1272	-1.13132	-0.178003	0.756337	0.835369	0.369047	0.486855	0.293186	0.468092	0.389996	0.302199
T66000762.1	1..1374	-1.65369	-0.725686	1.4591e-06	5.38059e-06	12.5727	11.2034	12.4854	8.66686	8.93585	6.99413
T66000763.1	1..750	1.19782	0.260412	0.60234	0.705582	0.751084	0.707749	0.82874	0.635107	1.15751	1.53759
T66000764.1	1..1362	8.22995	3.04088	0	0	4.54952	4.28702	5.11117	43.5412	45.5282	40.9234
T66000765.1	1..759	1.48452	0.569996	0.314138	0.43974	0.494785	0.582797	0.491348	1.09826	1.14378	0.253226
T66000766.1	1..573	-1.44394	-0.530012	0.320437	0.446479	0.983094	0.926372	1.95253	1.24694	0.649313	1.00628
T66000767.1	1..1038	-1.32451	-0.405461	0.314677	0.44023	1.35673	3.32396	2.15568	0.688339	2.74801	2.59228
T66000768.1	1..183	-3.42951	-1.778	0.205331	0.316446	1.02607	0.483435	1.35859	0.650725	0	0
T66000769.1	1..3345	2.32968	1.22013	3.44169e-15	1.99087e-14	2.24539	2.16874	2.41561	6.47923	5.5243	6.20552
T66000770.1	1..498	-2.17883	-1.12356	0	0	95.9592	99.4827	92.11	55.7153	48.3125	46.313
T66000771.4	1..3354	-1.84239	-0.881582	0.0016405	0.0043252	1.4276	1.00233	1.14897	1.06514	0.739528	0.286522
T66000772.1	1..3342	1.077	0.107022	0.214847	0.328212	14.7767	13.6065	15.0646	15.8919	19.6678	18.0007
T66000773.1	1..8667	1.2837	0.360307	0.0272256	0.0563862	1.08325	0.918677	0.788867	1.49764	1.40231	1.1975
T66000774.1	1..462	-1.66145	-0.732446	7.16094e-14	3.92552e-13	87.9922	90.575	82.605	57.737	59.0566	66.1463
T66000775.1	1..2748	-1.33788	-0.419954	0.0283499	0.0584234	2.59654	2.63989	2.12614	2.34005	2.12114	1.81847
T66000776.1	1..1041	2.10956	1.07694	0	0	31.6559	32.039	33.1974	79.0452	78.2712	76.2518
T66000777.1	1..2427	1.8009	0.848715	1.11022e-15	6.56924e-15	6.88571	7.21746	6.86349	14.3763	13.7969	15.6008
T66000778.1	1..609	-3.52935	-1.8194	0.00355621	0.00883883	1.23331	1.59795	3.06185	0.195538	1.22186	0.315597
T66000779.1	1..1485	2.33138	1.22119	0	0	29.272	30.6214	29.1315	79.3082	80.1737	78.8209
T66000780.1	1..1266	1.08792	0.121578	0.846432	0.898682	0.444955	0.279522	0.098192	0.376248	0.293883	0.455447
T66000781.1	1..1587	-1.95553	-0.967561	0.00867669	0.0200286	1.18318	1.72812	1.0183	0.825399	0.781467	0.726649
T66000782.1	1..930	-1.14077	-0.190005	0.778939	0.851055	0.403808	0.38051	0.401003	0.768275	0.133354	0.206665
T66000783.1	1..1923	1.29621	0.374299	0.204129	0.315068	1.17174	0.828099	0.646443	1.23851	1.22535	1.69911
T66000784.1	1..1110	1.31216	0.391943	0.406274	0.533094	1.09956	0.797014	0.223984	0.750971	1.5642	1.03891
T66000785.1	1..417	-2.11051	-1.07759	0.26694	0.38748	0.45029	1.06077	0.298108	0.28557	0.594814	0
T66000786.1	1..531	-1.02841	-0.0404212	0.893647	0.931711	4.0666	3.16554	3.51161	4.70948	3.2698	3.98152
T66000787.1	1..1641	-1.34029	-0.422542	0.219044	0.333181	1.20146	1.07823	1.06055	1.37877	0.755751	0.585615
T66000788.3	1..1905	2.11307	1.07934	6.49092e-12	3.28273e-11	4.18911	3.20437	4.56786	9.12654	9.70016	9.88739
T66000789.1	1..897	-1.19301	-0.254601	0.588749	0.694514	1.15133	0.69039	1.66302	1.59308	0.553038	1.07134
T66000790.1	1..5964	-1.47653	-0.562215	0.000178206	0.000533882	2.70763	2.49207	2.66798	2.03662	2.18343	1.80468
T66000791.1	1..279	1.72026	0.782629	0.088232	0.157802	1.34603	2.53673	2.67336	5.54865	4.44512	2.06665
T66000792.1	1..177	1.91396	0.936562	0.360962	0.489812	0	0.499822	2.10697	3.36392	0	2.17174
T66000793.1	1..675	2.1324	1.09248	0	0	656.364	698.05	661.335	1611.41	1706.13	1603.93
T66000794.1	1..3177	2.18804	1.12964	0	0	1184.66	1184.9	1252.93	2968.93	2999.6	3091.21
T66000795.1	1..186	1.94418	0.95916	0.532352	0.647621	0	0.475637	0	0	1.33354	0
T66000796.1	1..909	1.24405	0.315047	0.450594	0.57528	1.23941	0.486626	1.36756	1.31004	1.63721	1.26864
T66000797.1	1..747	-4.02193	-2.00789	0	0	2692.14	2702.5	2753.15	763.595	777.317	777.286
T66000798.1	1..1068	-1.34427	-0.426821	8.28582e-10	3.77357e-09	355.059	355.365	354.077	293.581	303.312	310.973
T66000799.1	1..1845	1.38121	0.465937	0.205165	0.316446	0.407091	0.623356	0.808527	1.22632	0.739407	0.833382
T66000800.1	1..1158	1.48962	0.574946	0.0184209	0.0397659	1.94581	2.52112	2.03965	3.70205	3.10582	4.81327
T66000801.1	1..1617	1.97859	0.98447	0	0	19.857	16.9059	20.5263	43.0818	43.7939	41.958
T66000802.1	1..3060	1.30217	0.380922	0.00651661	0.0154756	2.85338	2.92004	2.84372	4.28075	4.17449	4.52232
T66000803.1	1..1179	1.10914	0.149435	0.0328429	0.0666081	227.905	216.782	226.586	293.111	286.432	270.774
T66000804.1	1..1350	-2.18246	-1.12595	1.13749e-06	4.22272e-06	4.52041	3.8664	4.60411	2.38165	2.29664	1.99317
T66000805.1	1..1794	-9.09854	-3.18564	0	0	146.637	153.069	151.474	18.6523	19.0107	19.2842
T66000806.1	1..1458	1.48847	0.573828	0.0296399	0.0607693	1.67423	1.21356	1.44944	2.94031	2.04146	2.37282
T66000807.1	1..915	1.34681	0.429545	0.213294	0.326234	0.923464	3.38404	2.17375	2.99333	3.93065	3.1508
T66000808.1	1..1728	-1.41334	-0.499104	0.00281411	0.00711739	6.35683	6.19485	5.6832	5.78874	4.59329	4.22659
T66000809.1	1..2961	2.18789	1.12954	0	0	3.83659	3.55547	4.61811	10.5369	10.3454	8.3734
T66000810.1	1..1164	2.80475	1.48787	2.44249e-15	1.42564e-14	3.06499	2.43213	2.77671	8.38898	9.58908	8.5862
T66000811.1	1..540	-1.35237	-0.435492	0.210661	0.323347	3.12952	3.44044	2.30206	3.08733	2.52631	1.77962
T66000812.1	1..1803	1.41702	0.502858	0.332984	0.459454	0.208287	0.245337	0.482628	0.594422	0.275139	0.639597
T66000813.1	1..867	2.85229	1.51212	0.0116335	0.0263156	0.216575	0.408159	0.430142	1.51085	0.572174	1.55178
T66000814.1	1..474	#N/A	#N/A	#N/A	#N/A	0	0	0	0	0	0
T66000815.1	1..255	-6.97852	-2.80292	3.40399e-06	1.21406e-05	6.25903	6.24484	12.1874	1.40097	1.45904	0.753721
T66000816.1	1..300	-3.78549	-1.92048	0.499078	0.617491	0	0	0.41437	0	0	0
T66000817.1	1..2628	1.28029	0.356471	0.0609002	0.1143	1.53618	1.71686	1.56098	2.49222	2.35957	2.19405
T66000818.1	1..1302	4.06195	2.02217	0	0	157.197	161.581	158.587	738.916	742.589	738.681
T66000819.1	1..897	1.11912	0.162361	0.271362	0.392771	14.2346	14.1037	12.7499	17.6566	17.559	17.9985
T66000820.1	1..5751	1.0176	0.0251712	0.864121	0.911057	1.56721	1.39987	1.6644	1.90499	1.72518	1.70442
T66000821.1	1..762	-1.32329	-0.404132	0.40076	0.527947	0.862465	1.0449	1.3051	1.09393	0.651017	1.00892
T66000822.1	1..1563	-2.3206	-1.2145	0	0	194.378	205.521	204.401	100.569	95.2953	103.047
T66000823.1	1..1476	1.33343	0.415141	0.0261034	0.0543914	2.79875	2.63727	3.53731	4.43736	4.6213	4.42734
T66000824.2	1..537	-1.141	-0.190304	0.774852	0.848404	0.699333	0.494238	0.925967	0.887021	0.92379	0
T66000825.1	1..2814	-1.98679	-0.990441	5.59947e-06	1.96395e-05	2.202	2.32647	3.00396	1.98894	1.01366	1.22942
T66000826.1	1..2703	1.29153	0.369079	0.221068	0.335688	0.764144	0.654595	1.10376	0.881114	1.74351	0.99548
T66000827.1	1..1041	1.48805	0.573428	0.133349	0.222606	0.541127	1.27476	0.95532	1.4871	1.54875	1.84629
T66000828.1	1..972	1.41441	0.500204	4.19505e-06	1.48616e-05	14.8749	20.1148	18.6722	29.5256	29.346	27.8807
T66000829.1	1..1098	-2.01053	-1.00757	0.0193271	0.0415834	1.36809	1.61145	0.905727	0.759179	0.451799	1.22531
T66000830.1	1..32658	1.21406	0.279841	0.0034713	0.00865554	0.914189	0.877697	0.875484	1.15589	1.3709	1.17704
T66000831.1	1..1503	-1.13161	-0.178373	0.330261	0.456213	4.99723	4.12029	4.96252	4.19919	5.61096	4.21993
T66000832.1	1..1473	1.02773	0.0394654	0.56284	0.673543	327.42	337.778	342.552	398.64	401.609	384.006
T66000833.1	1..1362	1.25506	0.327759	0.46437	0.585124	0.620388	0.519639	0.365084	0.961754	0.728451	0.423345
T66000834.1	1..2553	2.0215	1.01543	6.50519e-11	3.13192e-10	2.42712	1.9059	2.28853	4.61777	5.58643	5.11928
T66000835.1	1..627	1.87395	0.906082	0.0382738	0.0762526	1.64711	1.12879	0.396527	2.65894	2.76916	1.53269
T66000836.1	1..1101	1.74303	0.801596	0.100633	0.176586	0.426364	0.482118	0.45163	0.75711	1.23906	0.69827
T66000837.1	1..798	-1.95702	-0.96866	2.77556e-15	1.61438e-14	27.4127	27.9374	27.2612	14.3257	16.6291	18.3046
T66000838.1	1..1692	1.26576	0.340009	0.132416	0.221303	2.05305	1.56859	2.35104	2.60405	2.5654	3.63496
T66000839.1	1..1533	-1.39743	-0.482777	8.61212e-06	2.96867e-05	16.3519	16.2741	17.11	14.2153	12.9439	13.5404
T66000840.1	1..726	5.26139	2.39544	0.00977738	0.0223475	0.129319	0.243715	0	1.64026	0.683299	0.264737
T66000841.1	1..1146	-1.12237	-0.166546	0.722077	0.806803	0.655396	0.617582	0.759317	0.623469	0.649313	0.838564
T66000842.1	1..498	-7.46292	-2.89974	0	0	1952.18	1977.57	1828.22	304.641	296.101	280.965
T66000843.1	1..1863	1.02302	0.0328328	0.851713	0.902312	4.18277	3.79897	3.73667	5.56102	4.1273	3.81715
T66000844.1	1..246	-22.2449	-4.4754	0.0877174	0.157003	0.763296	1.07888	1.51599	0	0	0
T66000845.1	1..1848	1.83706	0.877398	0	0	69.2456	63.3833	64.039	141.507	141.199	130.317
T66000846.1	1..387	-8.47814	-3.08375	0	0	277.29	285.523	257.295	37.5402	33.969	40.7243
T66000847.1	1..1437	1.13147	0.178199	0.627829	0.728229	0.784012	0.861907	0.692059	1.0773	1.12195	0.8025
T66000848.1	1..378	-1.36	-0.443604	0.659758	0.756138	0.248374	0.468088	0.657731	0.630067	0	0.508462
T66000849.1	1..633	19.1441	4.25883	0.000827465	0.00228852	0	0	0.196384	1.50499	2.54699	0.607263
T66000850.1	1..966	-1.08031	-0.111447	0.865503	0.9121	0.29157	0.366329	0.772118	0.123274	0.770303	0.596891
T66000851.1	1..234	3.63958	1.86377	0.460139	0.581153	0	0	0	0	0.529995	0
T66000852.1	1..4392	1.6641	0.734739	2.34871e-06	8.48353e-06	1.19708	1.43016	1.52841	2.52156	2.65432	2.75695
T66000853.1	1..267	-6.42172	-2.68296	0.326508	0.452137	0	0.662686	0	0	0	0
T66000854.1	1..1278	-1.2022	-0.265677	0.562405	0.673299	0.661165	0.899915	0.68089	1.11815	0.679289	0.15039
T66000855.1	1..1146	2.92794	1.54989	0	0	5.73471	5.40384	6.94233	20.2627	19.1547	20.7964
T66000856.1	1..1461	1.40374	0.489279	0.00484092	0.0117481	3.59862	2.90656	3.91397	5.78704	5.68738	4.86746
T66000857.1	1..393	-2.02825	-1.02024	0.299734	0.425104	1.91115	0.225111	0.316313	0.606018	0.631139	0
T66000858.1	1..1260	-1.21808	-0.284609	0.217409	0.331453	2.98049	3.30002	3.15711	2.55177	3.54339	2.7457
T66000859.1	1..2340	-1.98866	-0.991799	4.01198e-08	1.65651e-07	4.69427	4.76369	3.82496	2.23916	2.80897	2.79263
T66000860.1	1..1008	-1.24916	-0.320956	0.524932	0.641854	1.30396	0.351066	1.35657	0.9451	1.23034	0.381347
T66000861.1	1..1065	1.02861	0.0406911	0.942961	0.961747	0.352621	0.415345	0.58362	0.447259	0.582248	0.541405
T66000862.1	1..1584	2.81879	1.49508	0	0	17.3664	19.1012	20.64	59.5413	60.6001	64.1876
T66000863.1	1..381	-4.48794	-2.16605	0	0	49.0373	57.3536	52.8567	13.1272	13.0203	15.1338
T66000864.1	1..1887	3.04234	1.60518	2.32492e-07	9.12315e-07	1.49261	1.35961	0.395266	2.46117	5.19209	3.97231
T66000865.1	1..453	1.36277	0.446543	3.94725e-08	1.63152e-07	143.419	128.309	116.902	199.26	219.565	187.956
T66000866.1	1..5265	2.04783	1.03409	0	0	16.3519	16.6183	17.1651	39.9204	36.4636	41.3236
T66000867.1	1..3099	1.60865	0.685855	3.99031e-10	1.84769e-09	21.328	17.8707	19.4148	32.8928	37.8579	37.3358
T66000868.1	1..228	-3.20466	-1.68017	1.88963e-05	6.31706e-05	11.118	10.4765	13.0854	7.31209	2.71971	0.842977
T66000869.1	1..5376	1.77799	0.830251	0	0	8.66205	8.93572	9.54994	18.7839	17.3479	19.1984
T66000870.1	1..1266	8.95884	3.16331	0	0	30.2569	27.6028	26.9046	293.38	286.536	293.156
T66000871.1	1..378	-6.58522	-2.71923	0.0469931	0.0910594	0.745123	0.468088	1.64433	0.315033	0	0
T66000872.2	1..1635	-1.50059	-0.585531	6.88338e-15	3.93864e-14	92.737	92.635	94.2787	69.0461	69.6326	75.8215
T66000873.1	1..243	1.02415	0.0344338	0.965993	0.977171	1.54544	1.0922	0	1.47016	1.02073	0.790941
T66000874.1	1..2055	-1.46676	-0.552635	1.99559e-11	9.84837e-11	37.9197	37.7552	41.7395	31.6395	32.1664	26.5618
T66000875.1	1..3333	1.08086	0.112186	0.566669	0.675709	1.29575	1.69877	1.71566	2.10797	1.89768	1.72996
T66000876.1	1..1242	-1.2184	-0.284985	0.0897501	0.160099	6.19856	5.91215	5.10456	5.84866	5.59183	4.64248
T66000877.1	1..1011	-2.0436	-1.03111	1.11022e-16	6.76904e-16	20.2443	23.4516	20.9029	12.4854	12.5123	11.0262
T66000878.1	1..2658	1.22501	0.292794	0.310709	0.435937	0.565149	0.832097	0.70153	0.940833	0.979832	1.08464
T66000879.1	1..1233	1.20076	0.263943	0.512344	0.63012	0.761439	0.645756	0.80656	0.869216	1.00583	1.24703
T66000880.1	1..3174	-1.12071	-0.164416	0.461646	0.58286	1.62687	1.17066	1.0183	1.31314	1.44571	1.15053
T66000881.1	1..1530	3.91302	1.96828	0	0	1.84089	2.25508	2.03123	8.87282	9.56485	9.29589
T66000882.1	1..3432	1.29742	0.375644	0.000201308	0.000600311	6.83898	6.28972	7.17179	10.791	9.61218	9.46433
T66000883.1	1..2556	-1.25414	-0.326696	2.84132e-06	1.01806e-05	134.29	126.68	137.199	122.577	117.663	123.019
T66000884.1	1..1059	1.25763	0.330708	0.585797	0.691941	0.443274	0.250619	0.704312	0.337344	1.17109	0.362982
T66000885.1	1..366	-3.61115	-1.85246	0	0	175.458	147.448	156.917	40.9956	52.8605	60.3903
T66000886.1	1..1209	-1.31667	-0.396899	1.46299e-05	4.94051e-05	37.5076	36.4411	38.2496	34.3754	30.5687	32.5895
T66000887.1	1..870	-1.24146	-0.312043	0.596253	0.70069	0.431657	0.50844	0.857318	0.547506	0.712752	0.220918
T66000888.1	1..2643	1.13025	0.17664	0.398225	0.525954	1.66955	1.77406	1.31695	1.75718	2.53387	1.96344
T66000889.1	1..945	-1.43122	-0.517245	4.27279e-06	1.51278e-05	24.44	23.6852	24.9938	20.4142	18.1107	20.1351
T66000890.1	1..312	3.94073	1.97846	6.23757e-12	3.15734e-11	3.00915	5.10396	3.5859	17.557	18.6823	17.8646
T66000891.1	1..1455	-2.08389	-1.05928	0	0	250.748	241.692	237.515	133.242	138.765	128.529
T66000892.1	1..1218	1.12308	0.167456	0.154725	0.252454	11.9477	13.0015	12.6556	16.6207	16.6987	14.6753
T66000893.1	1..165	4.46463	2.15854	0.122834	0.208282	0	0	0.7534	0	2.25489	2.32968
T66000894.1	1..1413	1.53278	0.616149	0.0146948	0.0325007	1.12955	2.00353	1.75953	3.37106	2.72086	2.31237
T66000895.1	1..249	-1.20414	-0.268006	0.749542	0.829677	1.5082	1.77648	0	1.91297	0	1.54377
T66000896.1	1..663	1.48904	0.574387	0.000246296	0.000724799	9.06285	9.87432	9.18739	15.6262	16.274	16.5239
T66000897.1	1..3528	1.04001	0.0565996	0.841532	0.896508	0.452396	0.77736	1.0923	0.843839	0.984276	0.87165
T66000898.1	1..1566	-1.45866	-0.544641	0.0138019	0.0307541	3.29738	3.3896	2.61958	2.12919	2.77181	2.57738
T66000899.1	1..825	-1.36278	-0.446556	0.236421	0.353399	2.95881	1.50128	1.65748	2.16514	1.50326	1.39781
T66000900.1	1..1179	-1.62179	-0.697587	5.55112e-16	3.3184e-15	57.0161	61.3802	54.195	37.4721	45.0212	39.6135
T66000901.1	1..1896	1.90204	0.927546	0.000322872	0.000938274	1.23794	1.16652	0.655649	2.19825	2.68184	1.92604
T66000902.1	1..291	1.7166	0.779554	0.421529	0.547549	0.967891	0	0.427186	0.409219	1.70473	0.660477
T66000903.1	1..621	-1.97216	-0.979779	8.40896e-08	3.38894e-07	13.6066	18.2351	16.815	9.58797	9.98541	8.35647
T66000904.1	1..939	-2.1075	-1.07553	0	0	47.9926	50.3112	49.645	31.9583	25.4905	21.6966
T66000905.1	1..2679	-1.52719	-0.610883	2.28629e-05	7.57559e-05	4.38062	4.52415	4.5938	3.73383	3.10163	3.22842
T66000906.1	1..1143	-4.67844	-2.22603	0	0	1110.12	1092.35	1128.59	271.817	272.559	270.222
T66000907.1	1..1425	-1.49846	-0.583478	0.286288	0.409481	0.527076	0.372499	0.523415	0.417834	0.522184	0
T66000908.1	1..804	-4.77805	-2.25642	0	0	9.22506	9.57309	11.9054	3.25848	2.15953	1.43432
T66000909.1	1..1635	1.53023	0.613747	0.235843	0.352778	0.287111	0.270546	0.304125	0.509834	0.379262	0.705317
T66000910.1	1..1443	2.6875	1.42626	0	0	5.53033	4.53685	4.13509	16.1748	13.8372	13.9854
T66000911.1	1..561	1.972	0.979659	4.78244e-09	2.08026e-08	9.20446	13.8774	9.97148	26.5336	25.8649	22.6116
T66000912.1	1..4317	-1.00564	-0.00811041	0.97005	0.97923	0.826418	1.1886	0.863871	1.15855	1.2353	0.845906
T66000913.1	1..498	1.4226	0.508529	0.408639	0.535111	0.565575	0.710591	0.748862	0.956487	1.74324	0.385941
T66000914.1	1..1995	1.9959	0.997042	0	0	126.357	112.814	122.504	273.084	266.998	285.938
T66000915.1	1..537	-2.00562	-1.00405	0.272545	0.39409	0.874166	0.82373	0	0.665266	0.230947	0
T66000916.1	1..1377	1.46604	0.551927	0.162186	0.262381	1.29544	0.706721	0.451384	1.2972	1.98142	0.837467
T66000917.1	1..1395	-2.69248	-1.42894	2.64764e-06	9.51596e-06	3.02856	2.60015	2.2278	1.53655	0.800121	0.964438
T66000918.1	1..870	2.64775	1.40477	0	0	35.0722	40.6752	33.2925	115.798	115.893	99.6341
T66000919.1	1..951	1.14643	0.197153	0.185786	0.292294	8.194	8.18637	9.01942	10.0175	10.9543	12.9345
T66000920.1	1..2550	1.8869	0.916021	0.00358459	0.00889985	0.809992	0.867339	0.292497	1.91466	1.31314	1.13058
T66000921.1	1..933	1.5307	0.61419	0.24859	0.367348	0.503137	0.474108	0.532952	0.63817	0.664624	1.64801
T66000922.1	1..879	1.85581	0.892046	3.40919e-06	1.21553e-05	6.30175	3.52264	5.51551	12.1928	11.1462	8.52759
T66000923.1	1..1545	-1.53937	-0.622339	0.112461	0.193372	0.911509	0.916179	0.804602	0.770761	0.401355	0.870803
T66000924.1	1..2307	-2.28021	-1.18917	0	0	47.2479	46.0942	46.7177	22.6087	23.4921	24.6601
T66000925.1	1..1221	1.39934	0.484746	0.166723	0.268566	0.845815	2.39104	1.01811	2.7308	2.03143	2.20375
T66000926.1	1..4650	1.79319	0.842529	0	0	115.731	107.894	118.884	231.942	227.661	242.501
T66000927.1	1..1077	1.21577	0.281875	0.212305	0.325055	2.78954	3.2036	3.4627	5.3073	3.56971	4.10452
T66000928.1	1..957	-1.67645	-0.745407	0	0	801.509	727.901	796.656	521.126	520.957	545.668
T66000929.1	1..1812	-2.52598	-1.33684	3.22928e-08	1.33809e-07	2.64247	3.51531	3.49882	1.84013	1.09509	1.37891
T66000930.1	1..2814	-1.26993	-0.344748	0.177796	0.283027	1.30118	1.06892	0.97187	0.973312	1.14587	0.887912
T66000931.1	1..7896	1.09703	0.133609	0.218829	0.332983	2.58019	2.28566	2.6764	3.15201	3.14131	3.14003
T66000932.1	1..573	-1.63927	-0.71305	0.25181	0.370592	0.819245	0.771977	1.30169	0.623469	0.432875	1.00628
T66000933.1	1..1374	-1.30274	-0.381552	0.00089373	0.00245892	13.3244	16.2257	14.8377	12.9136	11.7339	14.9674
T66000934.1	1..1200	1.20112	0.264379	0.459769	0.581153	1.01709	0.663514	1.3467	1.3893	1.44689	1.12116
T66000935.1	1..5043	1.37922	0.463854	0.0265184	0.0551572	0.707445	0.859599	0.714856	1.34597	1.32798	0.838464
T66000936.1	1..216	-1.85985	-0.895188	0.362539	0.491433	0.86931	1.63831	0.575514	0.551308	0	1.77962
T66000937.1	1..1014	-2.24852	-1.16898	2.06501e-14	1.1571e-13	13.4254	13.9595	12.6273	5.87192	6.72686	8.52953
T66000938.1	1..1053	-2.49902	-1.32136	0	0	36.1098	39.7394	39.7843	18.3204	16.9598	17.7049
T66000939.1	1..384	1.91117	0.934459	0	0	2409.24	2299.95	2289.4	5210.17	5212.99	4877.54
T66000940.1	1..360	1.92503	0.944878	0	0	10816.4	11232.6	10655.2	23786.1	24927.1	23330.3
T66000941.1	1..456	3.39458	1.76323	0.0413932	0.0815865	0.823557	0	0	0.783438	1.08788	2.10744
T66000942.1	1..1830	-1.10647	-0.145966	0.715193	0.801499	0.410428	0.676809	0.679295	0.650725	0.609928	0.525133
T66000943.1	1..5721	1.42766	0.513657	1.37507e-05	4.65713e-05	2.57648	2.33504	2.06425	3.97566	3.83697	3.66189
T66000944.1	1..3108	1.56802	0.648941	0.00419829	0.0103047	1.05727	0.882408	0.919934	1.53259	2.03506	1.546
T66000945.1	1..1569	1.30714	0.386417	0.00819846	0.0190495	5.26572	4.56721	5.30838	6.98254	8.14145	7.47235
T66000946.1	1..3363	-1.01193	-0.0171046	0.85421	0.903951	10.6085	10.7067	11.0154	12.3226	13.3127	10.4586
T66000947.1	1..6273	-1.09947	-0.13681	0.227649	0.343616	3.14299	3.00395	2.99234	2.80954	3.36094	3.49285
T66000948.1	1..744	-1.44482	-0.530886	0.320449	0.446479	2.01904	0.832366	1.16959	0.480172	0.666768	2.32499
T66000949.2	1..4581	1.23255	0.301649	5.84908e-06	2.04718e-05	332.688	314.458	339.963	449.764	455.412	485.553
T66000950.1	1..2403	-1.07041	-0.0981663	0.144539	0.238478	370.502	342.866	369.778	387.774	373.759	395.675
T66000951.1	1..3441	2.79792	1.48436	0	0	115.276	121.3	110.294	363.719	377.679	370.545
T66000952.1	1..2571	1.19751	0.26004	0.481278	0.602738	0.438205	0.584973	0.580215	0.509494	1.10946	0.523295
T66000953.1	1..2049	-1.62373	-0.699312	0.000482624	0.00137513	3.06995	5.00847	4.36818	2.73152	3.14738	2.90784
T66000954.1	1..2526	1.63599	0.710164	0.000235729	0.000695994	1.59821	1.89125	1.77165	2.68714	4.17324	2.96744
T66000955.1	1..2520	-2.36707	-1.24311	7.46796e-05	0.000234422	2.04909	1.01809	2.41716	1.03961	0.836635	0.686424
T66000956.4	1..5142	-1.67607	-0.74508	5.90897e-05	0.000187561	1.62501	1.60007	1.86152	1.1811	0.964751	1.38299
T66000957.2	1..183	9.17654	3.19795	0.169228	0.271921	0	0	0	0.650725	1.3554	0
T66000958.1	1..591	1.98905	0.992083	0.00100239	0.00273523	2.54174	2.54478	1.68272	4.43285	6.08552	5.52856
T66000959.1	1..1593	-5.08798	-2.34709	0	0	22.5136	18.8266	20.5234	5.08325	3.89262	5.06739
T66000960.1	1..2376	1.58731	0.666585	3.5376e-05	0.000115118	3.00307	3.35108	3.40077	6.6157	6.05479	4.61083
T66000961.1	1..1191	1.71811	0.780826	1.82284e-11	9.02648e-11	10.169	11.7364	10.7507	22.3967	21.2425	20.6561
T66000962.1	1..1158	3.48208	1.79995	0	0	165.151	162.574	159.2	660.096	651.259	630.04
T66000963.3	1..1281	2.63047	1.39532	2.3247e-12	1.1981e-11	2.41859	2.27905	1.94084	6.41428	6.58335	7.65194
T66000964.1	1..909	1.53987	0.622806	0.218345	0.332508	1.44598	0.389301	0.547023	1.44104	2.04651	0.634319
T66000965.1	1..3897	1.75946	0.815135	0.000169242	0.00050939	0.891394	0.839963	0.669883	1.61955	1.90945	1.28231
T66000966.1	1..1335	1.16738	0.223273	0.408506	0.53506	1.96913	1.39164	1.6761	2.23001	2.60114	1.72763
T66000967.1	1..5712	2.21572	1.14778	0	0	1.98882	1.47138	1.67576	4.16956	4.34239	4.64346
T66000968.1	1..585	1.78059	0.832354	0.0973805	0.171812	0.80244	1.0586	0.424995	1.42492	2.11998	1.31418
T66000969.1	1..1923	-1.45942	-0.545396	0.0685286	0.126594	1.26938	1.10413	1.09895	0.866956	0.967385	0.899526
T66000970.1	1..1584	-1.18629	-0.246462	0.41401	0.540076	2.07449	1.78724	1.02023	2.02982	1.64419	0.970701
T66000971.1	1..2535	1.67376	0.743097	0	0	119.07	113.317	129.362	223.65	231.844	236.249
T66000972.1	1..6330	1.21511	0.281086	0.000581923	0.00164224	10.0115	8.84686	9.83884	13.3004	12.8133	13.9063
T66000973.1	1..1182	1.13507	0.18278	0.498709	0.617491	1.9063	1.94601	2.1034	2.01493	3.35753	2.27647
T66000974.2	1..3702	-1.09355	-0.129025	0.229063	0.3449	6.08658	6.14166	6.17862	6.30475	7.0351	5.76285
T66000975.1	1..231	2.13607	1.09496	0.344457	0.471862	0.406431	0	0.538143	1.03102	0.536878	0.832029
T66000976.1	1..756	-1.06406	-0.0895785	0.401346	0.528537	156.103	153.065	143.385	159.249	161.913	168.809
T66000977.1	1..1446	1.70092	0.766314	0.0080717	0.0187962	0.973916	1.34599	0.945658	2.14118	2.3157	1.99376
T66000978.1	1..213	#N/A	#N/A	#N/A	#N/A	0	0	0	0	0	0
T66000979.1	1..1731	-1.65678	-0.728386	0.00589474	0.0140967	2.22375	1.78879	2.01081	1.58226	1.57621	0.777234
T66000980.9	1..270	8.86334	3.14785	0.186117	0.292486	0	0	0	1.32314	0	0
T66000981.1	1..270	-1.96408	-0.973855	0.0768363	0.139918	2.43407	2.94895	3.68329	0.882093	1.37799	3.55924
T66000982.1	1..270	1.10419	0.142991	0.934615	0.955972	0	0.327661	0	0.441047	0	0
T66000983.3	1..171	-2.79795	-1.48437	0.300679	0.425934	1.09808	0.51736	0.726965	0	0	1.12397
T66000984.6	1..918	-4.65237	-2.21797	0	0	887.821	974.022	922.312	220.523	229.259	236.375
T66000985.1	1..807	1.46472	0.550621	0.336511	0.46347	0.465355	0.438506	0.770205	0.885372	0.461036	1.66715
T66000986.1	1..732	1.02438	0.034756	0.965413	0.976839	0.384776	0.362576	0.169824	0.162681	0.338849	0.7877
T66000987.1	1..1164	1.9882	0.991459	4.13698e-08	1.7057e-07	3.46828	3.04016	3.73788	7.36593	8.20399	7.59548
T66000988.1	1..1884	-1.59453	-0.673135	4.44089e-15	2.55868e-14	35.232	37.6602	35.6965	26.4207	25.6068	26.2182
T66000989.1	1..519	1.0499	0.0702481	0.894815	0.932426	0.904484	0.852298	1.43712	1.14723	1.6727	0.74065
T66000990.1	1..2859	-1.81274	-0.858174	0	0	127.972	116.071	124.789	77.8473	75.6953	79.5282
T66000991.1	1..1491	-1.68541	-0.753103	0.0399607	0.0792466	1.19639	0.830691	1.50074	0.798676	0.665426	0.902342
T66000992.1	1..1209	1.02125	0.0303403	0.941911	0.961125	0.543588	1.24397	0.925393	0.787974	1.43611	0.95384
T66000993.1	1..516	-2.78157	-1.4759	0.356381	0.484694	0.727794	0	0	0.23078	0	0
T66000994.1	1..825	1.76047	0.815958	0.218532	0.33275	0.341402	0.214469	0.45204	0.866055	0.300652	0.931873
T66000995.1	1..5871	1.39623	0.481534	0.00374804	0.00928189	1.40724	1.08495	1.31277	1.98775	1.90116	2.25885
T66000996.1	1..5265	-1.32032	-0.400884	0.0040909	0.010056	2.03285	2.45326	2.31386	1.99036	2.14353	1.67923
T66000997.1	1..5826	2.05034	1.03586	0	0	2.98126	2.88517	2.45379	6.80647	6.59901	6.26807
T66000998.1	1..354	1.50388	0.588689	0.492773	0.613631	1.32607	0.499822	0	0.672783	0.350335	2.71467
T66000999.1	1..1647	-1.03609	-0.0511534	0.596077	0.700554	17.9562	18.7465	21.8129	21.3293	20.6321	22.6391
T66001000.1	1..1461	-1.32285	-0.403655	0.00659035	0.0156268	9.70342	10.173	11.3165	10.0254	8.99794	7.23541
T66001001.1	1..1170	2.37602	1.24855	0.00421394	0.010341	0.80244	0.302457	0.531244	1.93382	1.37799	0.985635
T66001002.1	1..1035	-1.55703	-0.638797	0.0467712	0.0907103	1.81421	2.47883	1.80161	1.49572	1.67755	1.2999
T66001003.1	1..1566	-1.09107	-0.125741	0.578661	0.685421	2.45805	2.65519	2.30206	3.11774	2.61342	1.84098
T66001004.1	1..3348	1.39767	0.483024	7.64537e-05	0.000239538	3.50528	3.38231	4.30707	6.18888	6.07499	5.22404
T66001005.1	1..2658	-1.50623	-0.590944	0.00348303	0.00867921	2.61382	2.69599	1.73044	2.10567	1.63305	1.66312
T66001006.1	1..2679	1.98006	0.985544	0	0	61.6791	70.6692	69.9743	153.132	152.628	152.597
T66001007.1	1..1134	-1.31521	-0.395297	0.000233763	0.000691065	102.661	103.603	104.36	92.1997	89.7878	88.1335
T66001008.1	1..1599	1.46803	0.553878	9.89796e-10	4.48844e-09	18.3778	20.8584	23.2452	32.9171	33.4284	38.8244
T66001009.1	1..873	-1.03923	-0.0555093	0.922527	0.951834	0.752804	0.608031	0.284791	0.409219	0.852363	0.660477
T66001010.1	1..2034	-1.67421	-0.743479	0.0102115	0.023271	1.24627	1.52232	1.40568	0.819644	1.09751	0.94493
T66001011.1	1..261	-1.52714	-0.610834	0.000435863	0.00124761	33.8132	39.3194	40.4844	37.4129	26.1342	19.1462
T66001012.1	1..2154	1.70478	0.769586	1.51899e-05	5.11626e-05	2.57161	2.42323	2.71245	5.86015	4.83639	3.92607
T66001013.1	1..3756	1.05096	0.0717069	0.797101	0.864703	0.724888	0.918603	0.761223	0.538979	1.28773	1.12576
T66001014.1	1..429	-1.10962	-0.150067	0.886311	0.927319	0.656542	0.20622	0	0.277582	0.289088	0.448016
T66001015.1	1..231	-1.03622	-0.0513256	0.748655	0.829153	43.4881	45.9577	40.8989	38.6632	42.4133	66.5623
T66001016.1	1..762	1.27555	0.351123	0.339397	0.466727	1.84814	1.0449	1.3051	2.18787	2.11581	1.76561
T66001017.1	1..747	-2.63251	-1.39644	2.56564e-07	1.00373e-06	5.90712	6.15845	6.32372	2.55063	3.32045	1.80106
T66001018.1	1..1080	-2.36053	-1.23911	0.184252	0.290678	0.173862	0.409577	0.230206	0.110262	0.114832	0.177962
T66001019.1	1..324	-1.54192	-0.624725	1.42328e-08	6.0352e-08	283.395	306.909	279.316	228.242	213.588	202.876
T66001020.1	1..2574	-1.15841	-0.212149	0.024762	0.0518939	14.991	13.2325	14.8265	13.9254	14.5989	13.8885
T66001021.1	1..4365	1.33922	0.421397	0.0211155	0.0450028	1.52712	1.15526	1.19612	1.96425	2.15932	1.8053
T66001022.1	1..1140	2.12082	1.08462	0.00134051	0.00357972	0.823557	0.931248	0.981403	2.507	2.28456	1.68595
T66001023.1	1..1374	1.13965	0.188593	0.328742	0.454546	3.00652	3.0906	3.43801	4.07342	4.33253	3.91671
T66001024.1	1..1800	1.23068	0.299456	0.380597	0.509992	0.73022	0.933835	0.621555	1.45545	0.895691	0.854217
T66001025.2	1..1053	-1.19188	-0.253239	0.000326319	0.000947579	264.805	258.684	267.629	254.224	245.446	261.011
T66001026.2	1..5535	3.10767	1.63583	0	0	8.53196	8.11961	9.32052	30.5721	31.6825	29.5503
T66001027.1	1..1332	-1.44705	-0.533118	0.19796	0.306891	0.845815	0.92985	0.83994	0.804612	0.837965	0.288587
T66001028.1	1..1050	1.27598	0.351602	0.247615	0.366241	2.50361	1.5166	1.4207	1.928	3.07094	3.29484
T66001029.1	1..2118	1.22224	0.289522	0.0462117	0.0897494	4.03379	3.92637	3.69764	4.89149	5.50414	6.35218
T66001030.1	1..1287	-3.20949	-1.68235	0.0124102	0.0278882	0.437694	0.824882	0.579539	0.185055	0.385451	0
T66001031.1	1..1065	-3.24046	-1.6962	0	0	59.3286	60.8896	59.7627	20.5739	21.7761	21.4757
T66001032.1	1..4317	-2.15754	-1.10939	0	0	27.337	23.8744	25.6282	12.6889	13.6458	14.7366
T66001033.1	1..774	-6.40046	-2.67817	0	0	11565.7	11973	11541.5	2122.41	2102.39	2045.4
T66001034.1	1..894	-6.48989	-2.69819	2.05451e-09	9.14891e-09	4.30571	3.46353	2.78101	0.66601	0.41617	0.85995
T66001035.1	1..612	2.68132	1.42295	0.0397968	0.0789485	0.306815	0.144556	0.609368	1.16748	1.21587	0.628101
T66001036.1	1..945	-1.78428	-0.835344	0	0	63.8819	62.7237	62.879	39.1901	43.1769	39.0499
T66001037.1	1..546	1.48442	0.569898	0.0297816	0.0609846	4.12683	4.21279	3.18746	6.9792	6.81422	5.98421
T66001038.1	1..3744	-1.12876	-0.174737	0.318884	0.44467	2.28194	1.63043	2.88864	2.25824	2.1531	2.41275
T66001039.1	1..1482	-1.11388	-0.155595	0.48826	0.608793	2.85077	2.98477	2.1809	2.65164	2.76155	3.11253
T66001040.1	1..1482	-1.05917	-0.0829374	0.7327	0.81585	2.97747	2.26842	1.76149	2.89269	2.5105	2.20471
T66001041.1	1..1947	1.08446	0.116977	0.628027	0.728386	1.68772	1.40859	1.59619	2.44648	1.84722	1.2833
T66001042.3	1..2094	1.316	0.396159	0.00496468	0.0120209	4.43871	4.09811	3.68065	6.99482	6.15948	5.0482
T66001043.1	1..204	-1.53647	-0.619624	0.69176	0.781642	0.460223	0.433669	0	0	0.607935	0
T66001044.1	1..1977	-6.03016	-2.5922	0	0	50.0058	48.1051	48.4794	8.91463	9.786	9.13843
T66001045.1	1..1620	1.52936	0.612924	0.000985512	0.00269043	2.72384	3.60427	2.99267	5.73361	5.43539	5.22021
T66001046.1	1..828	1.01324	0.0189818	0.937447	0.957962	4.76231	3.20538	3.30295	4.17077	4.49343	4.64248
T66001047.1	1..1920	-1.39082	-0.475938	0.0772504	0.14054	1.76035	1.56663	1.23016	1.36449	1.29186	1.10114
T66001048.1	1..4107	1.1107	0.151467	0.442331	0.567903	1.23443	1.27091	1.15019	1.68171	1.23807	1.87191
T66001049.1	1..1431	1.35105	0.434084	0.185804	0.292294	0.721691	0.989166	1.12931	1.33146	1.64665	1.34311
T66001050.1	1..312	1.17289	0.23007	0.814547	0.875866	0.60183	0.567106	0	1.14502	0.397496	0
T66001051.7	1..1590	-2.18254	-1.12601	1.38602e-11	6.91941e-11	8.91617	7.78968	10.7111	4.34389	5.14795	4.71431
T66001052.1	1..723	-1.73018	-0.790925	0.178057	0.283366	0.649277	0.856542	1.20356	0.494119	0.343067	1.06334
T66001053.1	1..1554	1.28011	0.356268	0.0492508	0.0948707	2.83952	3.0742	3.27976	4.13801	5.26721	3.83408
T66001054.1	1..408	-3.43418	-1.77997	0.00208979	0.00541642	2.53123	3.46936	2.13279	0.583738	1.51984	0.471075
T66001055.1	1..906	-1.27998	-0.35612	0.5582	0.669299	0.932637	0.195295	0.823252	0.525751	0.68443	0.42428
T66001056.1	1..888	-1.77082	-0.824415	0.00473315	0.0115106	3.70044	3.28768	3.35976	2.01153	3.2122	1.0822
T66001057.1	1..2583	1.42274	0.508674	0.00904648	0.0208037	1.52659	2.05502	1.73256	3.13497	2.73677	2.82755
T66001058.1	1..1794	2.46203	1.29985	6.05341e-05	0.000191832	0.680329	0.838331	1.10868	1.59308	2.21215	3.7497
T66001059.1	1..378	1.06359	0.0889412	0.442375	0.567903	41.9752	42.1279	47.6855	57.021	55.1195	44.7447
T66001060.1	1..5220	1.98104	0.986257	7.16636e-08	2.90527e-07	2.24821	1.20331	1.54793	4.01505	3.89637	3.38741
T66001061.1	1..2013	1.96079	0.971432	8.27685e-08	3.33917e-07	2.2387	2.94456	2.03789	5.73821	5.60641	5.06037
T66001062.1	1..1509	3.39113	1.76177	0	0	318.987	292.433	301.675	1213.71	1152.82	1175.1
T66001063.1	1..984	-1.79336	-0.842661	0.0308539	0.0629918	1.33577	1.88805	1.89499	0.484076	1.38639	1.56259
T66001064.2	1..2985	1.59548	0.673989	1.11022e-15	6.56924e-15	14.5625	15.2338	16.0751	27.0878	29.2078	27.2362
T66001065.1	1..19170	1.06285	0.0879429	0.403865	0.531132	1.20969	1.10759	1.15427	1.59025	1.31329	1.28333
T66001066.1	1..5748	1.17483	0.23245	0.42439	0.550159	0.522675	0.461736	0.216268	0.662951	0.5394	0.434688
T66001067.1	1..1665	-1.05037	-0.0708944	0.853871	0.903774	0.73304	0.850148	0.671952	0.500648	0.744857	1.50065
T66001068.1	1..867	3.44522	1.7846	0	0	22.199	25.612	22.0806	94.6343	94.9809	86.8996
T66001069.1	1..189	8.76631	3.13197	0	0	20.8634	17.3192	17.7587	209.812	184.388	165.759
T66001070.1	1..8490	-1.22929	-0.29782	0.00336267	0.0084027	3.25116	3.55333	3.52874	3.36629	3.09682	3.14672
T66001071.6	1..2721	1.57888	0.658905	0.00758068	0.0177416	0.966113	0.747805	1.32489	1.8381	1.50409	2.11906
T66001072.1	1..1788	1.27823	0.354149	0.181137	0.287039	0.892647	1.38541	1.94671	2.19783	2.08085	1.61241
T66001073.1	1..1395	-3.5187	-1.81504	0	0	38.2945	37.4168	46.8728	13.9143	12.6241	13.0888
T66001074.1	1..456	-1.23666	-0.306446	0.751994	0.831679	0.617667	0.19401	0.545224	0.261146	0	1.26447
T66001075.1	1..5214	1.35278	0.435928	0.00693801	0.0163694	1.35048	1.79856	1.57356	2.55797	2.23586	2.61721
T66001076.1	1..855	-1.63454	-0.708881	3.39112e-10	1.57714e-09	30.6363	28.3513	27.7701	18.9418	22.0478	20.0067
T66001077.1	1..1995	1.24319	0.314043	0.00364296	0.0090332	9.12971	8.95772	10.5306	13.9079	13.8627	12.3315
T66001078.1	1..369	-2.95342	-1.56239	0	0	4616.16	5390.11	4793.22	1903.39	2086.14	1748.54
T66001079.1	1..2637	5.29266	2.40399	0	0	3.13308	4.09297	4.57269	23.0308	22.6215	25.5828
T66001080.1	1..2049	-1.2579	-0.331017	0.141465	0.23417	1.69534	2.37471	2.24476	1.91787	1.81579	2.06363
T66001081.1	1..1377	-1.60109	-0.679052	0	0	1509.67	1495.93	1488.75	1087.48	1063.75	1059.68
T66001082.1	1..1671	-2.17759	-1.12273	0	0	31.7446	27.6894	28.3438	16.0345	15.289	14.7226
T66001083.1	1..252	3.62008	1.85602	0.00969795	0.0221877	0.745123	0.702131	0.493298	2.8353	2.46069	3.81347
T66001084.1	1..1251	2.34022	1.22664	0.0366331	0.0733482	0.225145	0.282873	0.198739	0.856709	0.594814	0.460908
T66001085.1	1..678	1.30173	0.380425	0.212166	0.324929	2.35406	1.6963	3.30029	4.03967	3.10962	3.40175
T66001086.1	1..1191	1.17039	0.226988	0.400593	0.527947	2.4437	1.85702	1.77438	3.59947	2.39499	1.93651
T66001087.1	1..855	-1.7028	-0.767913	2.18825e-13	1.179e-12	36.4561	39.5263	37.6568	26.7414	23.3532	26.9753
T66001088.1	1..900	1.77085	0.824441	0	0	89.1912	97.3154	91.7139	189.209	187.682	188.568
T66001089.1	1..732	1.59806	0.676323	6.23501e-13	3.28922e-12	35.656	38.5539	38.55	71.2543	63.5342	72.731
T66001090.3	1..282	4.5096	2.173	0	0	12.9842	14.7448	9.69803	62.9195	71.6846	63.3847
T66001091.1	1..1947	1.66056	0.73167	1.7779e-11	8.80769e-11	36.2619	31.3525	33.2645	67.8288	62.0412	61.4997
T66001092.1	1..741	-4.81023	-2.26611	0.000111303	0.000342179	1.77381	2.14903	1.67761	0.482116	0.334734	0.518755
T66001093.1	1..1155	3.34672	1.74275	1.81836e-06	6.64009e-06	1.70701	0.536173	0.645772	2.47444	4.4024	4.49296
T66001094.1	1..294	-24.7065	-4.62682	0	0	46.3041	55.0672	42.7055	1.62017	2.531	2.61495
T66001095.1	1..1116	-1.14406	-0.194166	0.346163	0.473734	4.79522	4.28074	4.67837	5.44195	4.33399	3.61664
T66001096.1	1..525	-1.23941	-0.309654	0.683837	0.775175	0.178829	0.674046	0.947132	0.680472	0.472452	0.366093
T66001097.1	1..2805	1.08857	0.12244	0.512171	0.630027	2.1756	1.76622	2.48179	2.75949	2.56438	2.53524
T66001098.1	1..1215	2.7837	1.477	0	0	78.2765	75.6534	78.4746	239.831	241.607	260.852
T66001099.1	1..9066	1.36051	0.444151	5.64904e-06	1.98074e-05	2.83748	2.87869	2.63266	4.21636	4.78784	3.98559
T66001100.1	1..2064	-1.86634	-0.900209	0	0	363.306	375.177	367.633	227.088	226.827	224.418
T66001101.1	1..1164	-62.0404	-5.95514	0	0	170.268	170.933	175.787	3.88758	2.55709	2.97215
T66001102.1	1..390	-2.78273	-1.4765	0	0	41.8874	48.5443	49.7244	18.3204	20.3518	18.7271
T66001103.1	1..2481	-1.00661	-0.00950301	0.959735	0.972956	2.11914	2.42477	2.9061	2.59188	2.84928	3.02126
T66001104.1	1..1410	1.59796	0.676234	1.31117e-13	7.12717e-13	22.5725	22.5877	20.2777	39.6097	37.9093	44.0285
T66001105.1	1..1866	-3.73369	-1.9006	0	0	7.19487	6.30564	6.26219	2.42505	2.06033	1.33901
T66001106.1	1..207	2.80566	1.48834	6.9722e-14	3.82566e-13	14.0601	15.8132	19.8177	57.5278	51.5247	46.4248
T66001107.1	1..840	-2.20071	-1.13797	0.00555395	0.0133531	2.34714	1.5798	2.95979	1.55941	0.442924	1.60166
T66001108.2	1..264	2.23272	1.1588	4.3444e-09	1.89753e-08	13.1582	16.4203	11.7719	35.6346	38.521	32.7612
T66001109.1	1..1725	-2.01081	-1.00777	5.59844e-10	2.57285e-09	9.96002	12.0522	9.36837	5.86784	5.46402	6.90801
T66001110.1	1..2085	1.27041	0.345296	0.166397	0.26826	1.12572	1.35779	1.84827	1.82765	2.5577	1.65927
T66001111.1	1..3675	-1.78203	-0.833518	0	0	86.0681	73.5673	79.1532	51.327	52.071	49.7363
T66001112.1	1..1203	2.49693	1.32015	5.07399e-05	0.000162343	0.780428	1.39726	0.516671	3.16762	2.68037	2.07696
T66001113.1	1..1254	1.68535	0.753047	0.00372931	0.00924141	1.57224	1.83428	1.48697	3.5136	3.46145	2.29903
T66001114.1	1..2721	1.0809	0.112239	0.326532	0.452137	6.0037	6.21003	6.53307	7.26487	7.88506	8.1937
T66001115.1	1..3987	-1.50986	-0.594413	0.00171576	0.00450725	1.43642	1.59763	1.65249	1.13497	1.02649	1.4944
T66001116.1	1..2025	-1.13972	-0.18868	0.0293308	0.0602311	25.4534	24.7275	29.1594	26.2864	25.4162	27.9993
T66001117.5	1..1407	-1.12501	-0.169942	0.647187	0.745255	0.934184	0.943162	0.795167	0.761722	0.793297	1.36602
T66001118.1	1..2274	-1.40472	-0.490279	3.05693e-05	0.000100043	8.75273	9.22034	8.09061	6.75534	7.74436	6.84613
T66001119.1	1..5202	1.48219	0.567732	0.000111566	0.000342807	2.23795	2.21086	1.81616	3.38797	4.14826	3.10356
T66001120.1	1..969	-11.1124	-3.4741	0	0	1413.9	1327.21	1372.04	142.555	138.993	142.414
T66001121.1	1..249	-5.88932	-2.5581	0.0119723	0.0269762	3.0164	1.42118	1.99696	0.956487	0	0
T66001122.1	1..192	1.59782	0.676101	0.482582	0.603396	1.95595	0.460774	0	1.24044	3.22966	0
T66001123.1	1..489	2.54623	1.34836	2.9976e-14	1.67081e-13	8.63977	7.23669	7.11802	21.917	22.3183	23.9757
T66001124.1	1..1665	1.81835	0.862628	0.00811747	0.0188808	0.451101	1.06269	1.19458	2.21715	1.48971	1.84696
T66001125.1	1..3150	1.36086	0.44452	0.168986	0.271825	0.447074	0.421279	0.591957	0.982904	0.629937	0.549139
T66001126.1	1..447	2.56702	1.36009	0.153402	0.250542	0.420069	0	0.278101	1.06562	0.554894	0.429975
T66001127.1	1..327	1.44432	0.530391	0.596059	0.700554	0.287111	0	1.14047	0.728334	1.13779	0
T66001128.1	1..2046	1.82912	0.871149	0	0	19.4103	18.2472	19.5641	41.6731	40.9759	36.1664
T66001129.1	1..2043	1.42635	0.51233	1.96026e-06	7.12695e-06	40.3482	39.7524	38.0904	63.534	68.0495	61.4321
T66001130.1	1..1260	1.49377	0.578956	8.0464e-08	3.25071e-07	58.9392	62.3493	61.8596	113.128	98.3292	101.286
T66001131.1	1..714	-1.77692	-0.829376	0.26835	0.389186	0.394477	0.371717	1.21874	0.500347	0.521087	0
T66001132.1	1..915	1.42308	0.509012	0.404563	0.53169	0.410428	0.386748	0.271718	0.780869	0.406619	0.63016
T66001133.1	1..1878	1.54554	0.628114	0	0	90.336	89.2694	87.4414	154.148	157.764	161.701
T66001134.1	1..1182	-4.36169	-2.12489	0.0166131	0.036322	0.476576	0.673619	0.21034	0.100747	0.209846	0
T66001135.1	1..2427	1.32694	0.408101	0.144491	0.238467	0.657624	0.874844	0.870741	1.07945	1.43079	1.10869
T66001136.1	1..1125	-1.41104	-0.496764	0.282807	0.405799	1.50217	1.17958	0.441995	1.05851	0.440956	1.1959
T66001137.1	1..1905	1.65524	0.727042	0.0150567	0.0332333	0.93639	0.835923	0.522041	1.43774	1.36714	1.81605
T66001138.1	1..1089	1.08417	0.116588	0.31728	0.443019	15.6045	14.7854	13.3557	19.1363	19.3601	15.3547
T66001139.1	1..1425	-1.26617	-0.340469	0.0260293	0.0542662	9.68503	8.07082	10.3811	7.35387	8.44198	9.98085
T66001140.1	1..1248	1.66513	0.735636	0	0	40.5483	38.5632	39.4449	72.8045	80.3936	72.5366
T66001141.1	1..1812	1.40817	0.49382	4.05813e-08	1.67497e-07	18.3937	18.1624	21.679	30.9536	31.21	31.0785
T66001142.1	1..1062	2.2933	1.19742	3.55423e-05	0.000115627	1.50287	1.41616	1.5217	4.93374	3.73691	2.53369
T66001143.1	1..849	-1.08517	-0.117925	0.567627	0.676209	6.30326	5.21016	6.00324	4.62865	6.71951	7.69701
T66001144.1	1..951	-2.18056	-1.1247	0	0	675.758	690.259	681.293	367.766	345.714	361.762
T66001145.1	1..2727	2.91281	1.54241	0	0	1.17056	1.97894	1.50431	5.37116	5.36642	4.86312
T66001146.16	1..2562	2.44862	1.29197	1.24734e-12	6.48894e-12	1.46582	2.10639	1.64972	5.11284	5.37318	4.05103
T66001147.1	1..612	2.28811	1.19415	0.121563	0.206669	0.153408	0.144556	0.609368	0.778318	0.607935	0.942151
T66001148.1	1..1269	2.2449	1.16665	0	0	71.7643	73.8284	74.5475	193.591	179.236	193.713
T66001149.3	1..1617	-6.53144	-2.7074	0	0	185.681	209.709	177.433	33.8027	32.8262	33.9943
T66001150.1	1..3621	1.62893	0.703926	5.92892e-12	3.00242e-11	5.80788	4.98414	5.8362	11.1815	10.001	9.44805
T66001151.1	1..1998	-1.24184	-0.312484	0.384474	0.513627	0.751835	0.885571	0.55996	0.596009	0.558643	1.05815
T66001152.1	1..384	1.10421	0.143012	0.934605	0.955972	0	0.230387	0	0	0.322966	0
T66001153.1	1..690	2.36379	1.2411	3.53051e-14	1.96033e-13	6.53116	7.05184	6.66596	18.4664	18.8724	17.5486
T66001154.1	1..354	-1.42673	-0.512711	0.604825	0.707689	1.32607	0.499822	0	0.336392	1.05101	0
T66001155.1	1..2826	1.02834	0.0403167	0.872263	0.917478	0.797329	1.40874	1.1437	1.26415	1.36043	1.36022
T66001156.1	1..1539	1.61036	0.687382	0.0780086	0.141742	0.671046	0.574844	0.40387	1.3154	1.04759	0.624427
T66001157.1	1..378	-7.27353	-2.86266	0	0	8393.06	10069	8139.09	1359.68	1480.02	1349.97
T66001158.1	1..1599	-2.55215	-1.35171	5.50935e-05	0.000175451	1.58531	2.43441	2.1768	0.521312	1.39608	0.841395
T66001159.1	1..981	1.57692	0.657107	1.59872e-14	9.00597e-14	42.6839	47.7063	36.7484	74.5328	78.6337	77.9767
T66001160.2	1..3684	-1.05142	-0.072335	0.595016	0.700016	2.95622	3.12185	3.00317	3.13545	3.36642	3.49547
T66001161.1	1..1101	-1.14876	-0.200074	0.593193	0.698224	1.876	1.04459	0.903259	1.18974	1.12642	1.74567
T66001162.1	1..474	1.24328	0.314147	0.424092	0.549834	2.37685	1.86643	1.57356	3.51721	2.09314	2.83838
T66001163.1	1..522	-1.07326	-0.102006	0.706763	0.794195	4.85614	4.40648	5.23916	6.6157	4.03893	4.41836
T66001164.1	1..1689	2.101	1.07107	7.13619e-05	0.000225041	1.2229	1.09996	0.662404	2.67918	2.27625	2.50348
T66001165.1	1..1572	18.314	4.19487	0	0	0.716683	0	0.869861	8.48426	11.9916	12.2264
T66001166.1	1..252	3.61982	1.85592	0.0491481	0.0947198	1.11768	0	0	2.36275	1.96855	0.762694
T66001167.1	1..927	1.19588	0.258078	0.637436	0.735776	0.708952	0.477177	0.268201	0.642301	0.80271	0.622002
T66001168.1	1..2550	-2.25389	-1.17242	0	0	11.3399	11.3795	11.8949	6.72466	5.30119	5.35142
T66001169.1	1..1578	-1.61855	-0.694698	0	0	305.99	324.609	326.533	230.392	223.517	222.527
T66001170.1	1..666	1.7602	0.815739	0.220104	0.334486	0.563877	0.265671	0.373307	0.536408	1.3035	0.577173
T66001171.1	1..984	-2.04293	-1.03064	0	0	33.2988	31.1078	33.8571	19.8471	17.0148	17.9698
T66001172.1	1..300	-1.31633	-0.396523	0.620919	0.721908	0.938855	0.884686	0.82874	1.19083	0.413396	0.640663
T66001173.3	1..192	1.64116	0.714719	0.565955	0.675186	0.977974	0	0	1.24044	0	1.00104
T66001174.1	1..1254	-1.3344	-0.416188	0.457764	0.581026	0.898425	0.77604	0.297395	0.664735	0.0988985	1.07288
T66001175.1	1..3855	-1.61385	-0.690509	0.0188763	0.0406735	0.681918	0.757318	0.612687	0.556028	0.386051	0.548427
T66001176.1	1..495	-5.42893	-2.44067	0.000223193	0.000661837	3.79335	2.50214	1.75793	0.240571	1.25271	0
T66001177.1	1..810	2.23607	1.16096	6.09299e-07	2.30459e-06	2.78179	2.94895	3.52982	7.49779	6.4306	10.4404
T66001178.1	1..798	-1.63948	-0.713242	0.276935	0.398999	0.470604	0.997766	0.467335	0.596905	0.621648	0
T66001179.1	1..1239	-1.06807	-0.095005	0.810825	0.873723	1.36395	1.21385	0.401327	0.865007	1.30125	1.24099
T66001180.11	1..882	-1.63529	-0.70955	0.00642854	0.0152852	3.51272	5.21583	6.3424	2.97031	3.65588	3.92242
T66001181.1	1..600	-2.29038	-1.19559	0	0	1191.72	1136.08	1141.18	618.634	557.051	555.134
T66001182.1	1..1089	1.63571	0.709918	0.0189713	0.0408479	1.3794	0.893622	1.94058	2.62441	2.61931	2.29438
T66001183.1	1..1497	-2.48204	-1.31153	4.95194e-08	2.02876e-07	3.32393	4.07771	4.31809	1.90914	1.82259	1.54067
T66001184.1	1..2778	1.2235	0.291015	0.13134	0.220168	2.12915	1.36938	2.05843	2.05758	2.90181	2.83663
T66001185.1	1..6735	4.43481	2.14887	0	0	0.738817	0.656782	0.775214	3.66	3.51709	3.88107
T66001186.1	1..2640	-13.9294	-3.80006	0	0	14.5096	15.8841	15.586	1.62385	1.26837	0.655223
T66001187.1	1..1524	3.08256	1.62413	0	0	9.3023	7.19823	7.0965	29.2237	25.7966	29.1325
T66001188.1	1..345	-2.79791	-1.48435	0.300685	0.425934	0.272132	0.512861	0.360322	0	0	0.557098
T66001189.1	1..3450	-1.65458	-0.726461	0.0207811	0.0443505	0.734756	0.58979	0.720644	0.586784	0.395422	0.389969
T66001190.1	1..831	-1.15142	-0.203417	0.575977	0.683216	1.24277	3.40673	2.39347	2.43611	2.83557	1.619
T66001191.1	1..609	-2.30426	-1.20431	0.0265799	0.0552601	1.6958	1.16215	2.44948	0.195538	1.22186	1.26239
T66001192.1	1..3399	-1.4157	-0.501514	0.110182	0.190097	0.966752	1.22331	1.2069	0.630623	1.60542	0.452365
T66001193.1	1..246	1.14598	0.196583	0.882143	0.924584	0	0.359628	0.50533	0.484076	0	0.781296
T66001194.1	1..1515	-1.45765	-0.543646	4.21702e-07	1.61542e-06	84.0941	77.3735	86.2382	65.0042	60.9861	69.2677
T66001195.1	1..1821	2.08563	1.06049	6.53322e-05	0.00020653	1.0827	1.16598	1.09224	3.20431	2.99661	1.47764
T66001196.1	1..9537	1.38534	0.47024	8.77719e-07	3.28248e-06	2.93361	2.84784	2.82851	4.35775	4.73344	4.63518
T66001197.1	1..4773	-2.76851	-1.46911	0	0	3.20623	2.98417	3.07327	1.09777	1.22122	1.65098
T66001198.1	1..570	-2.09947	-1.07003	0.00031121	0.000906197	5.43547	5.27707	5.88842	2.71592	3.69881	2.36034
T66001199.1	1..3489	-2.16551	-1.1147	0	0	91.0869	89.28	95.1306	48.9437	47.2046	49.5784
T66001200.1	1..5280	-1.06154	-0.0861592	0.435604	0.561317	4.07193	3.58566	3.90826	4.55581	4.2514	3.42172
T66001201.1	1..1668	2.27299	1.18459	0	0	6.02263	5.94034	5.66405	15.7777	15.9113	14.0577
T66001202.1	1..1467	1.06921	0.0965486	0.833442	0.890074	0.767979	0.964892	0.50843	1.29879	0.253617	1.31015
T66001203.1	1..747	1.12744	0.173052	0.767639	0.843365	1.00547	0.947455	0	0.956487	1.16216	0.514588
T66001204.1	1..1032	1.33631	0.418257	0.412682	0.539048	0.63682	0.514352	0.481826	1.03851	0.36052	1.30367
T66001205.1	1..819	-2.19832	-1.1364	0.166527	0.268359	0.573171	0.324061	0.455352	0.1454	0.454281	0
T66001206.1	1..651	1.13193	0.178787	0.559372	0.670497	2.16326	2.71793	3.05526	4.0243	3.42909	2.36189
T66001207.1	1..1404	-1.05126	-0.0721236	0.843247	0.897431	1.06992	0.69313	0.973947	1.0178	0.794992	1.23204
T66001208.1	1..1227	-1.17932	-0.237961	0.295517	0.420046	3.67278	3.24457	2.83676	2.6204	3.53762	3.60275
T66001209.1	1..1410	-2.12584	-1.08803	0.0268964	0.0558237	0.865611	1.19213	1.05797	1.18238	0.351826	0
T66001210.1	1..339	-3.35054	-1.74439	0.0250588	0.0524781	1.93864	1.56582	1.4668	0	0.731674	1.13392
T66001211.1	1..264	-2.14952	-1.10401	0.00661889	0.0156833	9.60192	7.37238	4.23788	4.96177	2.34884	4.36815
T66001212.1	1..2616	-1.0382	-0.0540838	0.575739	0.683073	12.2381	11.9378	12.2125	13.6107	12.4682	14.4002
T66001213.1	1..2415	-1.62849	-0.703536	0.00546317	0.0131498	1.51616	1.53858	1.69866	1.18343	1.23248	0.795854
T66001214.1	1..1521	1.33816	0.420254	0.0927715	0.16473	1.85178	1.62861	2.28844	3.75803	2.52767	2.14818
T66001215.1	1..423	1.17288	0.230051	0.813995	0.875719	0.221951	0.209146	0.587759	0.281519	0.586377	0.454371
T66001216.1	1..1377	3.21025	1.68269	0	0	13.159	9.82984	11.104	40.4725	41.6098	44.1066
T66001217.1	1..987	2.61914	1.38909	0.0328034	0.0665451	0.47561	0.268901	0	0.965208	0.502609	1.16838
T66001218.1	1..729	2.61795	1.38844	0.0298978	0.0611903	0.128787	0.728136	0.170523	1.14345	1.36097	0.790941
T66001219.1	1..987	-2.47179	-1.30555	0.000221735	0.000658112	2.18781	2.50975	2.64492	1.44781	1.13087	0.584191
T66001220.1	1..261	-1.36003	-0.443642	0.663474	0.758675	0.719429	0.67792	0.476288	0	1.4255	0
T66001221.1	1..1941	-1.16821	-0.224302	0.134809	0.22472	4.69185	4.23883	5.5719	4.84674	4.98375	3.96082
T66001222.1	1..1083	-4.32791	-2.11367	0	0	8.8424	8.65897	9.18272	2.63895	2.63382	1.41975
T66001223.1	1..1095	1.52689	0.610592	0.228553	0.344401	0.600181	0.646346	0.340578	1.41377	0.453037	1.05314
T66001224.1	1..2391	-1.51055	-0.595078	0.0277306	0.0573197	1.37432	1.29502	1.1958	1.04589	1.14112	0.643074
T66001225.1	1..1050	2.06614	1.04694	0.00728932	0.0171253	0.894147	1.01107	0.473566	2.60848	1.88981	1.09828
T66001226.1	1..5040	1.06179	0.0864991	0.328911	0.454727	8.99736	7.91653	8.73137	10.5142	10.9255	9.4574
T66001227.1	1..1038	-2.65172	-1.40693	1.11022e-16	6.76904e-16	12.2105	11.6765	10.7784	5.62143	4.77914	4.4439
T66001228.1	1..1188	1.76182	0.817064	6.56044e-06	2.28789e-05	3.31918	3.64896	3.34845	7.61808	6.36797	6.95669
T66001229.2	1..855	1.15457	0.20736	0.369673	0.498804	3.62365	3.62152	4.36179	6.2675	4.20648	4.49588
T66001230.1	1..1638	1.27894	0.35495	0.115564	0.198034	1.89147	2.05238	2.12498	2.6172	2.57426	4.10681
T66001231.1	1..1821	-2.15581	-1.10823	1.10889e-06	4.11918e-06	3.81522	3.10927	2.86714	1.63485	1.4983	2.32201
T66001232.1	1..870	1.21731	0.283692	0.523422	0.640515	0.539572	1.32194	1.57175	0.958136	1.56805	2.4301
T66001233.1	1..1326	-2.18995	-1.1309	0	0	207.95	209.296	213.091	106.151	107.09	117.986
T66001234.1	1..744	-1.01635	-0.0233937	0.960251	0.97312	0.883331	0.713456	1.50376	1.1204	1.33354	0.774995
T66001235.4	1..3012	-1.45523	-0.541246	0.00437392	0.0107019	2.18193	1.96793	1.81597	1.70005	1.35877	1.7229
T66001236.1	1..822	1.07623	0.105982	0.874376	0.918869	0.456864	0.322878	0.45369	0.869216	0.150874	0.467637
T66001237.1	1..573	1.16275	0.217546	0.591954	0.697048	1.80234	2.31593	1.08474	2.28605	3.24656	1.3417
T66001238.1	1..2451	1.58872	0.667862	0.00254766	0.00650345	1.41728	1.22723	1.16653	1.94341	2.58056	2.58774
T66001239.1	1..1143	2.61957	1.38933	0	0	33.0201	27.7867	34.0414	97.5165	93.0954	91.6433
T66001240.1	1..471	1.1398	0.188778	0.692893	0.782214	1.79399	1.69048	0.52786	2.27546	1.84317	1.2242
T66001241.1	1..375	-1.26873	-0.343383	0.796708	0.864438	0	0	0.994489	0	0.330717	0.51253
T66001242.1	1..4416	-2.44649	-1.29071	2.59077e-10	1.21268e-09	1.82839	2.3239	1.68901	0.808985	0.982939	1.00104
T66001243.1	1..2004	-1.54988	-0.632153	1.46812e-08	6.21992e-08	12.2276	12.4492	12.4683	9.68586	8.78776	8.9194
T66001244.1	1..636	-1.39539	-0.480664	0.00145709	0.0038706	24.7999	22.1171	22.2822	18.5364	20.2798	17.8298
T66001245.1	1..1245	1.086	0.119025	0.866349	0.91271	0.37705	0.568473	0	0.573892	0.597681	0
T66001246.5	1..270	-2.79808	-1.48444	0.301883	0.426955	0.347724	0.982984	0	0.441047	0	0
T66001247.1	1..1431	1.4526	0.538642	6.80853e-11	3.2739e-10	36.2158	36.5992	36.9198	63.4109	58.5861	60.5742
T66001248.1	1..8829	1.44878	0.534838	4.9084e-06	1.72678e-05	1.77584	1.37277	1.50654	2.87287	2.31771	2.52521
T66001249.1	1..810	-1.40953	-0.495211	0.171703	0.274909	1.85453	2.18441	1.5347	1.47016	1.68421	1.42369
T66001250.1	1..2631	2.18121	1.12513	6.72795e-14	3.69688e-13	2.17674	2.1184	2.55142	5.9745	5.84505	4.89446
T66001251.1	1..528	-2.0325	-1.02326	0.00241035	0.00617974	4.62315	4.69151	3.53156	2.02982	2.58372	2.9121
T66001252.1	1..1167	5.49475	2.45805	0	0	3.45936	3.94204	4.90001	27.6533	24.0173	24.3748
T66001253.1	1..231	4.55845	2.18854	1.32451e-05	4.49767e-05	1.62572	3.06385	1.07629	16.4963	9.6638	4.99218
T66001254.1	1..2499	1.44667	0.532736	0.199467	0.309021	0.338123	0.67263	0.149233	0.667129	0.794038	0.538372
T66001255.1	1..888	-1.3396	-0.421798	0.512845	0.630337	0.528634	0.498134	0.41997	0.402306	0.139661	0.86576
T66001256.1	1..567	-1.02692	-0.0383194	0.936186	0.957094	1.65583	0.936175	1.09622	1.47016	1.74982	0.67795
T66001257.1	1..549	-1.58916	-0.668266	0.58314	0.689743	0.171012	0.483435	0	0	0.451799	0
T66001258.1	1..432	2.63119	1.39571	0.00456944	0.0111428	1.73862	0.819153	0.287757	3.5835	2.8708	2.66943
T66001259.1	1..921	-1.1779	-0.236219	0.592436	0.697409	1.12132	0.6724	1.21477	0.775782	0.942596	1.25211
T66001260.1	1..25059	1.23401	0.303352	0.00458761	0.0111824	3.93391	3.53394	3.92394	5.42213	5.75577	4.79366
T66001261.1	1..2232	1.28312	0.359652	0.0299869	0.0613618	2.9865	3.92401	3.50878	4.96177	5.33414	5.08052
T66001262.1	1..1134	-2.44619	-1.29053	2.55073e-11	1.25295e-10	8.03077	10.532	7.78314	4.09543	4.2652	4.0677
T66001263.1	1..534	-3.88726	-1.95875	4.52737e-06	1.5995e-05	5.09865	3.64477	5.81981	0.892004	2.0902	1.07977
T66001264.1	1..1089	2.1414	1.09855	0.0477935	0.0923695	0.431063	0.324953	0.228303	1.20285	0.797182	0.352982
T66001265.1	1..3075	-1.18225	-0.24154	0.0402984	0.0797532	5.67893	5.6102	6.18523	5.46037	6.09003	5.1878
T66001266.1	1..165	1.11797	0.160884	0.774391	0.848109	1.70701	2.68087	5.2738	2.88685	5.2614	3.49452
T66001267.1	1..4116	2.16813	1.11645	6.55365e-13	3.45575e-12	1.98446	1.56905	2.14434	4.60013	4.73055	4.66955
T66001268.1	1..1518	1.13087	0.177437	0.204506	0.315609	9.71016	10.3738	9.90885	10.5119	14.4607	14.3073
T66001269.1	1..921	3.61685	1.85474	0	0	5.50468	5.95554	4.99404	24.5664	22.353	21.7032
T66001270.1	1..1866	2.77991	1.47504	0	0	32.0499	34.041	32.3768	103.256	105.542	105.575
T66001271.1	1..1434	1.14547	0.195946	0.661801	0.757507	0.65471	0.308468	0.606818	0.664338	0.691876	0.670149
T66001272.1	1..891	-1.35994	-0.443541	1.93548e-09	8.6321e-09	191.564	188.455	185.839	159.579	152.553	166.313
T66001273.1	1..6621	1.50674	0.591433	0.00023163	0.000685282	0.921697	0.828432	0.901213	1.65467	1.46103	1.4224
T66001274.1	1..1563	-1.08246	-0.114313	0.702592	0.790424	1.14128	1.41504	1.27254	1.21902	1.74563	0.983743
T66001275.1	1..1047	1.12105	0.164844	0.41297	0.539143	5.02157	4.47835	3.91811	6.59674	4.73806	6.24141
T66001276.2	1..1431	-1.79265	-0.842091	0	0	269.256	216.689	239.327	157.112	158.425	146.533
T66001277.1	1..2145	-1.16801	-0.224053	0.586522	0.692405	0.525233	0.412441	0.521585	0.388615	0.462541	0.627222
T66001278.1	1..6918	2.00823	1.00593	4.95955e-09	2.15328e-08	0.882127	0.690561	0.934399	1.6697	2.02575	2.08368
T66001279.1	1..3327	1.03754	0.0531609	0.802076	0.868784	1.52384	1.11683	1.23302	1.61068	1.37923	1.67531
T66001280.1	1..2670	1.31303	0.392902	0.000323607	0.000940176	27.603	23.2934	27.2367	39.2036	39.5745	38.1518
T66001281.1	1..7116	1.20679	0.271174	0.000941009	0.00257863	8.72095	7.62103	8.82196	10.7101	11.9906	12.1002
T66001282.1	1..2439	1.05164	0.0726384	0.754228	0.833614	1.27028	1.48717	1.42711	1.46473	1.88138	1.73365
T66001283.1	1..723	-1.1761	-0.23401	0.390926	0.519858	3.11653	3.91562	3.78263	3.45883	3.77374	3.19002
T66001284.1	1..1548	-1.0635	-0.088817	0.716924	0.802879	2.72923	2.17171	2.24852	2.15395	2.16312	3.84894
T66001285.1	1..1440	-2.83051	-1.50106	0	0	1415.91	1379.07	1456.25	568.289	567.558	582.202
T66001286.1	1..7113	-1.27093	-0.345886	0.0462928	0.0898576	1.41231	1.19401	1.06607	1.10494	1.081	1.18891
T66001287.1	1..1344	1.24776	0.319337	0.058399	0.11021	4.19132	4.27861	4.1622	5.84781	6.27476	6.00621
T66001288.1	1..2262	-1.43018	-0.516195	0.0723827	0.132576	1.70173	1.13421	1.09913	0.789672	1.31585	1.10459
T66001289.1	1..726	-4.36035	-2.12444	0	0	369.076	353.752	353.927	87.5897	101.982	93.452
T66001290.1	1..1125	1.06103	0.0854667	0.646465	0.744604	5.42449	6.05518	4.30945	5.71596	6.61433	7.68795
T66001291.1	1..1173	-2.25377	-1.17234	0	0	59.1486	58.4511	54.4722	26.9027	31.9298	29.0019
T66001292.1	1..669	-5.50766	-2.46144	3.66374e-15	2.11511e-14	9.54292	8.99232	8.36173	2.13601	1.85379	1.43646
T66001293.1	1..1482	1.13621	0.184234	0.170025	0.272673	14.634	11.0436	10.7367	16.1509	16.9877	14.1361
T66001294.1	1..2220	2.53242	1.34052	2.15234e-08	9.03112e-08	1.26872	0.916566	1.23191	2.46748	3.46359	4.15565
T66001295.1	1..2052	1.78044	0.832237	0.0140156	0.0311868	0.457531	0.689813	0.666385	1.27671	1.51095	0.749313
T66001296.1	1..888	1.86479	0.899012	3.31884e-07	1.28328e-06	5.39207	7.17313	5.73959	13.5443	13.5471	12.1206
T66001297.3	1..4761	2.15134	1.10524	0	0	4.06226	3.62348	4.90873	10.0048	11.2531	9.28496
T66001298.1	1..786	-5.61351	-2.4889	0	0	23.8894	22.7362	27.6774	4.54514	4.1024	7.0913
T66001299.1	1..990	-2.25243	-1.17148	0.110995	0.191276	0.569003	0.446811	0.3767	0.120285	0.375814	0.19414
T66001300.1	1..1863	1.18899	0.249731	0.309817	0.435001	1.46145	1.4721	1.5347	1.78975	2.59621	1.54749
T66001301.1	1..1368	-1.28446	-0.361163	0.315682	0.441239	1.30396	1.03472	0.908707	0.609341	1.08788	1.40496
T66001302.1	1..1239	1.0531	0.0746484	0.677136	0.770358	6.21357	5.28384	4.71559	6.15116	6.20594	7.91133
T66001303.1	1..1650	-1.28711	-0.364131	0.248564	0.367348	1.25181	1.01873	1.35612	1.37125	0.901955	0.815389
T66001304.1	1..1008	-1.46347	-0.549391	0.010676	0.0242536	5.68156	4.91492	5.17963	4.01667	4.06014	4.38549
T66001305.1	1..1053	-1.08615	-0.119222	0.82358	0.882234	0.4458	0.58811	0.590271	0.565444	0.70666	0.36505
T66001306.1	1..1089	-1.27016	-0.345013	0.0719425	0.131936	6.03488	6.41783	5.59343	4.59272	5.35251	7.05964
T66001307.1	1..1887	1.22473	0.29246	0.318961	0.444724	1.04483	0.89078	0.922287	1.32524	1.64307	0.916687
T66001308.1	1..1317	2.78461	1.47747	0.0471239	0.0912726	0.0712874	0.134349	0.283169	0.904196	0.376671	0.145937
T66001309.1	1..306	1.19477	0.256738	0.678382	0.771021	1.22726	2.02379	0.406245	1.16748	1.62116	3.1405
T66001310.1	1..2334	-1.77879	-0.830893	2.5898e-05	8.53502e-05	2.77553	2.61539	2.71631	1.42858	2.12543	1.64695
T66001311.1	1..1332	2.35289	1.23443	0	0	43.207	46.3597	50.4897	127.755	124.205	123.659
T66001312.1	1..687	-1.08021	-0.111307	0.853067	0.903334	0.6833	0.643876	0.542843	0.520011	0.902611	0.559531
T66001313.1	1..501	1.67848	0.747158	0.170975	0.274159	0.374792	0.88292	1.24063	1.66383	1.7328	1.15089
T66001314.1	1..603	-1.74956	-0.806989	0.111064	0.191367	2.49116	1.46714	0.824617	0.987418	0.822678	1.59369
T66001315.1	1..906	-1.61996	-0.695955	0.00355479	0.00883718	5.18132	4.58943	4.6651	3.94313	3.42215	2.54568
T66001316.1	1..1458	-2.40739	-1.26747	0.00226438	0.00582862	0.837113	1.82034	1.79049	0.490052	0.93567	0.659118
T66001317.1	1..1392	-1.5118	-0.59627	0.0207706	0.0443362	2.36063	2.79642	2.2326	2.30979	1.96007	1.10459
T66001318.1	1..10146	-4.51058	-2.17331	0	0	52.6706	55.0378	53.481	13.4035	13.8614	13.696
T66001319.1	1..1791	1.61107	0.688019	2.17839e-07	8.57151e-07	7.65342	10.1756	9.16195	16.2234	18.7655	14.5947
T66001320.1	1..864	3.62062	1.85624	3.87914e-07	1.49248e-06	1.30396	0.614365	0.719393	3.44568	3.44497	4.6715
T66001321.1	1..1095	-1.57463	-0.655015	6.88338e-15	3.93864e-14	68.9351	70.5325	65.5046	49.4818	53.6848	45.2852
T66001322.1	1..2823	-1.14982	-0.201403	0.340155	0.467437	1.62961	1.59826	1.93754	1.94042	1.75726	1.2255
T66001323.1	1..861	-2.19387	-1.13348	0	0	290.489	275.578	264.071	151.723	144.328	136.169
T66001324.1	1..1284	-1.32956	-0.410947	0.0180263	0.0390156	5.41084	5.16756	5.90574	4.82266	4.7328	4.49063
T66001325.1	1..1296	-1.24416	-0.315177	0.337804	0.46481	1.37641	1.16047	2.0143	1.65392	1.24402	1.03811
T66001326.1	1..2721	2.24143	1.16442	0	0	4.2785	3.9341	4.38584	11.2037	11.349	9.25323
T66001327.1	1..1047	-1.78321	-0.83448	9.92193e-05	0.000307141	5.02157	6.59078	5.81781	3.75332	4.02735	3.30428
T66001328.1	1..1395	-1.08374	-0.116015	0.622196	0.72285	2.22095	2.72699	3.92092	2.47555	3.28939	3.5822
T66001329.4	1..540	-1.71285	-0.776398	0.128652	0.216318	1.21703	1.80214	1.61144	1.10262	0.918658	1.06777
T66001330.1	1..4059	-1.09203	-0.12701	0.176119	0.280935	9.50651	8.65288	8.78967	9.47615	9.8995	8.75998
T66001331.1	1..1575	1.34915	0.43205	2.02244e-05	6.73779e-05	16.0946	13.1439	13.3388	22.758	21.1029	22.3317
T66001332.1	1..1269	-5.45387	-2.44728	0	0	1598.42	1576.75	1546.88	328.251	339.219	322.906
T66001333.1	1..3243	1.34775	0.430552	0.0296823	0.0608451	1.79491	2.50975	1.30329	2.64383	3.21233	2.96329
T66001334.1	1..1134	-1.27991	-0.356038	0.218734	0.332926	3.72561	2.73051	4.16563	1.68018	4.70265	3.05077
T66001335.1	1..1752	-2.78146	-1.47584	1.3496e-05	4.57752e-05	2.41144	1.41388	2.05766	0.475787	0.849444	1.20673
T66001336.1	1..3156	-1.23115	-0.300008	0.000585471	0.00165105	16.3615	16.5108	18.3946	16.3003	16.4258	14.3723
T66001337.1	1..2502	-1.34687	-0.429611	0.0695476	0.128171	2.13888	1.27293	1.9377	1.38025	1.3879	1.84363
T66001338.1	1..846	-1.01055	-0.0151422	0.976967	0.98348	0.554879	0.627437	0.881639	0.844557	1.02616	0.227185
T66001339.1	1..975	1.00264	0.00380328	0.993179	0.995993	0.866635	0.998107	0.509994	0.854952	1.14479	0.788508
T66001340.1	1..2607	-1.22432	-0.291983	0.311036	0.436241	1.54855	1.01805	1.76429	0.730848	1.71257	1.62193
T66001341.1	1..936	1.03042	0.043227	0.685993	0.776862	114.348	111.625	113.155	135.749	133.294	130.802
T66001342.1	1..1308	-5.1092	-2.3531	0	0	233.637	219.075	244.726	52.5311	53.9501	48.7844
T66001343.1	1..1383	-1.12039	-0.164	0.133451	0.222712	61.5041	58.979	64.1779	68.1948	57.8396	62.1206
T66001344.1	1..4281	-1.10509	-0.144163	0.423946	0.549768	1.84218	1.48791	1.77131	1.64118	2.05684	1.48156
T66001345.1	1..588	1.29117	0.368676	0.531201	0.647621	0.479007	0.90274	0.63424	0.607564	1.47641	0.980606
T66001346.1	1..1215	1.24237	0.313098	0.259198	0.379081	1.9318	1.6019	1.43239	2.25424	2.96012	1.74007
T66001347.1	1..3186	-1.73192	-0.79237	0	0	66.7453	75.0844	75.2656	45.4876	51.4604	46.3907
T66001348.1	1..1182	-1.09441	-0.13015	0.604188	0.707157	3.49489	2.54478	3.36544	2.92165	4.40676	2.11386
T66001349.1	1..489	2.00413	1.00298	0.0352729	0.0709178	0.38399	1.62826	1.27107	2.92227	2.02894	2.75131
T66001350.1	1..1476	1.17846	0.236908	0.159471	0.258926	10.1773	7.43232	6.99039	10.569	12.9396	9.63598
T66001351.1	1..927	-1.04571	-0.0644889	0.917889	0.948394	1.01279	0.381741	0.402301	0.12846	0.936496	1.03667
T66001352.1	1..1812	-1.11262	-0.153963	0.695154	0.783651	0.880824	0.537061	1.44069	1.18294	0.547544	1.16677
T66001353.1	1..2118	1.51897	0.603089	0.00114368	0.00309103	2.48234	2.75681	1.87817	4.61037	3.7475	4.35578
T66001354.1	1..456	-4.60437	-2.203	0	0	3492.91	3697.44	3631.19	933.336	875.747	879.225
T66001355.1	1..945	-1.00128	-0.00183915	0.992134	0.995129	5.86163	5.05535	4.99875	6.04864	5.64318	6.91509
T66001356.1	1..1248	-25.8959	-4.69465	0	0	50.7042	56.2853	51.2982	2.09921	2.48435	2.46409
T66001357.1	1..1020	-2.43059	-1.2813	2.22045e-16	1.34534e-15	18.501	18.9947	18.5248	8.98957	9.11903	8.1025
T66001358.12	1..975	1.067	0.0935668	0.415454	0.541534	15.4068	18.6918	17.7223	21.2517	21.6238	20.3041
T66001359.1	1..717	1.61111	0.688054	0.136261	0.226751	1.17848	0.493548	1.21364	2.32518	1.38375	1.3403
T66001360.1	1..645	-1.51271	-0.597134	4.96626e-05	0.000159115	17.1759	17.8309	17.9239	12.9237	15.1899	11.3233
T66001361.1	1..621	1.77563	0.828327	0.12485	0.211138	0.604737	0.712307	0.600537	1.72583	1.19825	0.928496
T66001362.3	1..1713	2.29308	1.19728	0	0	3.83653	4.4415	3.12048	10.4971	10.715	8.97601
T66001363.1	1..11991	-1.0255	-0.0363254	0.72561	0.81017	2.02005	2.02893	2.13561	2.00606	2.6684	2.21194
T66001364.1	1..1374	1.97693	0.983261	0	0	82.816	77.4583	84.9549	189.804	183.23	180.309
T66001365.1	1..354	-1.10776	-0.147651	0.849624	0.900591	0.530426	1.24956	0.351161	0.672783	1.05101	0.542934
T66001366.1	1..1146	-1.14058	-0.189763	0.703928	0.791622	0.901169	0.540384	0.433896	0.935204	0.541094	0.335425
T66001367.1	1..3351	-1.18712	-0.24746	0.409482	0.535852	0.700429	0.554414	0.630644	0.461974	0.777199	0.573556
T66001368.1	1..615	1.21836	0.284937	0.0119475	0.0269305	27.6313	24.8863	27.6921	38.3388	42.3479	28.7517
T66001369.1	1..876	2.7586	1.46393	0.00204767	0.00531434	0.750226	0.302975	0.709538	1.35939	2.40676	1.75524
T66001370.1	1..1155	-5.30855	-2.40832	6.72018e-12	3.39425e-11	4.06431	3.60002	4.19752	0.824814	0.751629	0.998435
T66001371.1	1..273	-1.94762	-0.961711	0.3976	0.525708	1.03171	0.324061	0.455352	0	0.908562	0
T66001372.1	1..1362	1.1055	0.144695	0.684142	0.775197	1.17184	0.779459	0.730168	1.13662	1.18373	1.12892
T66001373.1	1..1350	1.52286	0.606781	0.0410682	0.0810284	0.764993	1.63831	1.84165	2.55807	2.48038	2.13554
T66001374.1	1..1224	1.20113	0.264395	0.484323	0.605197	0.767038	0.867339	0.914052	1.07019	1.31719	1.09918
T66001375.1	1..678	-1.04228	-0.0597471	0.939307	0.959441	0.553896	0.913392	0.18335	1.58074	0.182919	0
T66001376.1	1..492	2.2357	1.16073	0	0	82.2452	83.9732	85.148	221.707	209.975	211.341
T66001377.1	1..801	-4.06287	-2.0225	0	0	367.923	404.68	400.247	106.595	110.858	113.976
T66001378.1	1..864	-2.09672	-1.06814	0.153307	0.250421	0.434655	0.307183	0.863271	0.137827	0.28708	0.444905
T66001379.1	1..4671	-1.36866	-0.452759	0.0216815	0.046086	1.22608	1.894	1.35728	1.24921	1.35409	1.15212
T66001380.1	1..6324	-1.78008	-0.831944	0	0	149.246	147.042	148.705	94.6409	97.5442	93.7592
T66001381.1	1..2322	1.30592	0.385064	0.0065568	0.0155583	3.6794	3.88622	3.37278	5.79515	4.91375	5.95965
T66001382.1	1..2142	1.18071	0.239652	0.169595	0.272237	2.58601	3.42805	3.77228	4.50312	4.45819	4.03779
T66001383.1	1..963	-1.77896	-0.831037	0.0193335	0.0415895	1.85236	1.92922	2.0654	1.4839	1.15905	0.997917
T66001384.1	1..1044	-4.9276	-2.30088	0	0	105.037	106.01	103.593	25.6644	24.2336	22.8282
T66001385.1	1..1479	-1.19829	-0.260975	0.0611492	0.114748	6.98269	7.71633	8.40508	7.89053	7.54678	6.10774
T66001386.1	1..2559	-1.33258	-0.414217	0.0292932	0.0601646	2.71494	2.97315	2.38032	2.18714	2.76243	1.95278
T66001387.1	1..765	-1.54835	-0.630734	0.0435411	0.0852852	2.94543	4.04758	2.27497	2.17929	2.75597	2.00992
T66001388.1	1..2241	1.33424	0.416015	0.14564	0.240056	1.04736	0.789545	0.554712	1.22218	1.32818	1.20071
T66001389.1	1..3300	1.4643	0.550211	2.41496e-06	8.712e-06	4.43822	4.15534	3.84234	7.7945	6.65192	6.34838
T66001390.1	1..2073	-1.35439	-0.437646	0.008795	0.0202735	6.65758	6.27346	6.11661	6.14657	4.06815	6.11921
T66001391.1	1..1365	-1.45834	-0.544324	0.000183683	0.000549725	8.87269	8.49039	7.55884	6.89196	6.99593	5.49139
T66001392.1	1..1104	1.06069	0.0850009	0.31262	0.438159	50.8546	48.5615	50.3325	63.1008	57.0666	62.1512
T66001393.1	1..1182	-2.08117	-1.0574	0.0169797	0.03704	1.03258	1.42208	1.15687	1.10821	0.524614	0.162605
T66001394.1	1..1395	-2.16953	-1.11738	0.0175554	0.038121	0.94222	0.634183	1.15845	0.597547	0.355609	0.413331
T66001395.1	1..6501	-1.02156	-0.0307755	0.794669	0.86279	2.39732	2.572	2.50496	3.07735	2.72799	2.48342
T66001396.1	1..1746	-1.33561	-0.417496	0.136542	0.227121	1.34429	1.67209	1.49515	1.29586	1.27854	1.32095
T66001397.1	1..714	-1.35156	-0.434624	0.435982	0.56168	0.525969	0.867339	1.21874	0.667129	0.868479	0.538372
T66001398.1	1..2142	1.66631	0.736658	2.63983e-05	8.69254e-05	3.06815	2.1477	3.01782	5.22585	5.50037	4.66589
T66001399.1	1..3987	-2.51542	-1.3308	0	0	4.40346	4.65974	4.95748	2.09074	1.89745	2.50673
T66001400.3	1..2289	-1.3013	-0.379953	3.99002e-07	1.5321e-06	62.4673	60.0999	65.6041	54.8331	52.6633	58.5245
T66001401.1	1..267	-2.16499	-1.11436	0	0	1229.3	1290.58	1243.11	680.153	678.155	626.985
T66001402.1	1..234	1.29851	0.37686	0.527361	0.64434	2.0061	1.51228	1.06249	2.0356	3.17997	1.64272
T66001403.1	1..1569	-1.51924	-0.603351	0	0	239.65	244.543	261.14	182.229	188.044	191.341
T66001404.1	1..1416	-1.44955	-0.535608	2.498e-14	1.39569e-13	237.034	228.606	228.782	185.268	181.474	181.747
T66001405.1	1..969	1.10601	0.145364	0.68271	0.774502	1.16267	1.36948	1.28288	1.22892	1.53584	2.38017
T66001406.1	1..525	-1.62274	-0.698431	0.047242	0.0914709	4.11308	3.03321	3.31496	2.26824	1.88981	3.66093
T66001407.1	1..330	-1.44438	-0.530454	0.440731	0.566355	0.569003	1.34043	2.6369	1.44343	0.375814	1.74726
T66001408.1	1..1803	6.20552	2.63355	0	0	0.833149	0.736011	0.482628	5.01957	5.91548	3.83758
T66001409.1	1..717	2.16627	1.11521	0.100868	0.176891	0.392826	0.987097	0.173377	0.498254	0.864845	2.94866
T66001410.1	1..1662	-2.51848	-1.33255	0.00494623	0.0119812	0.960321	0.585532	0.897553	0.286601	0.373101	0.462572
T66001411.1	1..1092	1.5684	0.649296	0.00027673	0.00080924	5.15854	4.37482	6.26109	9.26925	8.51777	10.5604
T66001412.1	1..1134	-2.60647	-1.3821	2.01239e-12	1.03807e-11	7.03727	7.56742	7.67352	3.88541	2.51537	3.38975
T66001413.1	1..837	2.43004	1.28098	0.000545807	0.00154594	0.673014	0.845578	1.78224	2.98774	3.25975	2.29628
T66001414.1	1..741	-1.52239	-0.606336	0.226892	0.342874	0.886907	1.07452	1.34209	0.964232	0.836834	0.518755
T66001415.1	1..255	2.56687	1.36001	0.182906	0.289217	0.736357	0.346936	0	2.33495	0.972696	0
T66001416.1	1..603	-7.29099	-2.86612	0	0	30.2053	30.0764	32.3662	5.13457	4.52473	4.78106
T66001417.1	1..1209	-1.00689	-0.00990706	0.983926	0.988963	0.543588	0.512225	0.925393	1.18196	0.512898	0.317947
T66001418.1	1..594	1.17905	0.237624	0.801971	0.86877	0.316113	0.297874	0.209278	0	0.835143	0.323567
T66001419.1	1..270	1.20175	0.265142	0.479882	0.601378	2.43407	4.91492	6.44576	4.85151	6.88993	7.11847
T66001420.1	1..2925	1.16395	0.21903	0.359118	0.487959	1.54068	1.33081	1.23249	1.46563	2.62877	1.31418
T66001421.1	1..1467	-1.61663	-0.69299	0.00493401	0.0119585	2.43193	2.83437	3.05058	2.1917	1.77532	1.83421
T66001422.1	1..156	#N/A	#N/A	#N/A	#N/A	0	0	0	0	0	0
T66001423.7	1..2688	-1.10114	-0.139004	0.598642	0.702325	1.11768	1.02028	0.83244	1.19614	0.922759	1.00104
T66001424.1	1..1473	2.00419	1.00302	0	0	61.3156	57.898	58.6532	135.332	134.88	138.832
T66001425.1	1..1470	-1.04253	-0.0600947	0.882814	0.924894	1.53282	0.541644	1.18391	1.13412	1.7717	0.52299
T66001426.1	1..1515	-2.3289	-1.21965	1.93341e-06	7.04255e-06	3.1605	4.90519	3.44625	2.04366	1.47349	2.28355
T66001427.1	1..1206	1.169	0.225271	0.347891	0.475426	3.26964	2.5675	2.06154	3.25848	3.29071	4.6217
T66001428.1	1..2487	1.23317	0.302369	0.377337	0.506851	0.453006	0.426869	0.699781	0.71823	0.698135	0.772814
T66001429.1	1..1005	-1.49549	-0.580618	0.505368	0.623505	0	0.352114	0.618463	0.23698	0.246804	0.191243
T66001430.1	1..1257	1.06425	0.0898313	0.852711	0.903113	0.970971	0.563046	0.39558	1.13683	0.39465	0.917417
T66001431.1	1..1188	2.17753	1.12269	0.0132448	0.0295978	0.316113	0.521279	0.732473	1.40333	1.56589	0.647134
T66001432.1	1..1827	1.22778	0.296048	0.000887648	0.00244392	22.7134	20.725	20.3443	30.6343	30.4107	28.6142
T66001433.1	1..1305	1.12687	0.172324	0.37718	0.506837	3.38132	3.93194	4.66762	4.8363	5.03678	5.59659
T66001434.1	1..360	6.4091	2.68012	0.2609	0.380631	0	0	0	0	0.344497	0.533885
T66001435.1	1..369	-6.62958	-2.72892	9.56221e-08	3.84041e-07	6.3608	5.99381	8.08527	1.29087	1.00828	1.04173
T66001436.1	1..1527	1.06968	0.0971757	0.370443	0.499463	52.2611	55.9084	57.3117	66.9888	69.1971	66.0801
T66001437.1	1..1974	-1.15645	-0.209704	0.228554	0.344401	4.56586	4.07834	3.77845	4.52441	3.70674	4.1867
T66001438.1	1..1254	-1.55874	-0.640379	0.153677	0.250955	1.1979	0.917138	0.495658	0.664735	0.69229	0.613074
T66001439.5	1..336	1.17882	0.237339	0.795488	0.863403	0.558842	0.526599	0.369973	1.41765	0.369103	0
T66001440.1	1..1158	-3.24315	-1.6974	0	0	4383.75	4586.38	4559.04	1598.15	1601.11	1572.61
T66001441.1	1..246	4.43733	2.14969	0.00692101	0.0163326	0.381648	1.07888	0	1.9363	3.02485	4.68777
T66001442.1	1..375	5.10235	2.35116	1.11022e-16	6.76904e-16	4.75686	2.59508	2.32047	17.783	20.8352	19.9887
T66001443.1	1..1203	17.2106	4.10523	0	0	8.97492	12.1341	11.5734	212.725	223.296	206.737
T66001444.1	1..927	23.2168	4.53709	0	0	25.0159	22.6182	24.2722	635.749	650.329	623.039
T66001445.1	1..1737	-2.68668	-1.42582	1.11022e-16	6.76904e-16	8.75616	9.62611	8.37328	3.01648	3.35572	5.53249
T66001446.1	1..513	-1.1605	-0.214747	0.802694	0.86888	0.183013	0.344907	0.969287	0.46426	0.483504	0.374656
T66001447.1	1..3633	1.3607	0.444349	0.0003545	0.00102634	3.2303	3.16568	3.42172	4.88393	5.49601	4.81423
T66001448.2	1..195	-1.94746	-0.961592	0.396607	0.524732	1.44439	0.90737	0	0.61068	0.635994	0
T66001449.1	1..2985	1.64465	0.71778	0.00269159	0.00683599	1.03793	1.06696	0.87455	1.71543	1.45416	2.7043
T66001450.1	1..1974	1.3175	0.397801	0.0237132	0.0498939	5.85001	3.58535	3.46358	7.05809	5.71718	6.81556
T66001451.1	1..2064	-3.09225	-1.62866	1.02203e-09	4.63099e-09	2.59277	2.22886	3.13187	0.923121	0.901299	1.11743
T66001452.1	1..2220	1.05568	0.0781669	0.505616	0.623745	6.72423	7.01372	7.83944	7.34879	8.7707	10.3025
T66001453.1	1..2259	-3.26001	-1.70488	0	0	2987.42	3077.84	3031.84	1032.58	1058.08	1101.55
T66001454.1	1..540	-2.32844	-1.21936	1.11022e-16	6.76904e-16	30.7736	27.6874	27.6247	14.7751	16.5358	9.60994
T66001455.1	1..447	-1.05533	-0.0776986	0.903194	0.938215	1.68028	1.1875	0	1.33202	0.832341	1.28992
T66001456.1	1..204	-4.81345	-2.26707	0.0275643	0.0570369	2.76134	1.73468	1.8281	0.583738	0	0.942151
T66001457.1	1..1857	-2.95344	-1.5624	0	0	11.426	11.5767	9.50575	3.71933	4.20742	5.07148
T66001458.1	1..1608	-2.47344	-1.30652	0	0	655.388	639.747	680.464	317.48	284.595	311.725
T66001459.1	1..534	1.49885	0.583857	0.103385	0.180219	1.93397	1.82239	2.32792	4.23702	2.32245	3.95915
T66001460.1	1..363	-1.18618	-0.246323	0.601301	0.704771	3.36229	1.21858	4.10946	2.62441	2.0499	3.70631
T66001461.1	1..633	2.02563	1.01837	0	0	595.053	624.87	623.716	1442.35	1375.57	1456.52
T66001462.1	1..1863	-2.49968	-1.32174	0	0	2160.32	2121.68	2219.18	983.342	973.977	1016.81
T66001463.1	1..1860	-1.2169	-0.283211	0.000130805	0.000399388	89.8474	74.8653	83.8766	79.4524	77.8118	76.0528
T66001464.1	1..3771	1.51043	0.594963	0.00329903	0.00825078	0.921178	0.891489	0.890055	1.48419	1.71015	1.47806
T66001465.1	1..1200	1.10614	0.145535	0.40956	0.535894	4.61603	5.45556	7.56226	7.44266	7.23443	7.20745
T66001466.1	1..2472	-1.0501	-0.0705298	0.696195	0.784594	2.31675	2.21887	2.21266	2.84218	2.35796	2.02151
T66001467.1	1..2073	2.04614	1.03291	4.47422e-05	0.000144145	0.951083	0.853532	1.19933	2.35523	2.45286	2.03974
T66001468.2	1..1812	1.63119	0.705925	0.0437135	0.0855506	0.673571	0.781179	0.48023	1.51153	1.36886	0.63642
T66001469.1	1..1188	-3.35341	-1.74563	0	0	332.392	331.161	335.786	110.161	117.338	113.896
T66001470.1	1..312	1.12023	0.163796	0.799497	0.866817	2.40732	1.41777	0	1.14502	2.38498	1.84807
T66001471.1	1..1383	-1.03836	-0.0543111	0.902002	0.937563	0.678854	0.575717	0.53931	0.602732	0.807064	0.555889
T66001472.1	1..384	-2.89358	-1.53285	0.000858069	0.00236528	3.42291	4.37735	4.20845	2.17078	1.93779	0
T66001473.1	1..258	-2.68786	-1.42646	0	0	67.321	58.979	53.4827	27.6936	23.0733	26.8184
T66001474.1	1..1164	-1.35141	-0.434468	1.99369e-07	7.87119e-07	60.2512	59.5871	62.2623	52.5846	52.1007	48.8753
T66001475.2	1..288	-1.63945	-0.713212	0.248194	0.366962	1.95595	1.8431	1.72654	1.65392	1.29186	0.667357
T66001476.1	1..933	-3.06171	-1.61434	0.00141579	0.00376863	2.11318	1.04304	1.73209	0.255268	0.930473	0.618002
T66001477.1	1..3189	1.00215	0.00310083	0.989004	0.993018	1.11874	1.10967	1.36434	1.15759	1.63336	1.26566
T66001478.1	1..1146	-1.23822	-0.308272	0.606104	0.708899	0.655396	0.154395	0.976265	0.311735	0.757532	0.503138
T66001479.1	1..732	-1.03942	-0.0557766	0.923344	0.952255	0.769553	0.846011	0.339648	1.13877	0.508274	0.525133
T66001480.1	1..1947	-1.56821	-0.649123	0.0197186	0.0423238	1.73594	1.27228	1.59619	1.22324	1.14655	0.888438
T66001481.1	1..291	-1.29675	-0.3749	0.584901	0.691118	0.645261	1.52008	1.70874	1.63687	0.852363	0.660477
T66001482.1	1..588	-1.33235	-0.413978	3.85616e-05	0.00012489	58.4389	57.6249	44.8196	47.5925	45.5579	46.0885
T66001483.1	1..1095	3.60102	1.84841	0	0	4.11553	3.71649	4.08694	16.3127	16.1961	16.8503
T66001484.1	1..462	-1.81367	-0.858916	0.349888	0.477818	1.01608	0.19149	0.807215	0	0.805317	0.416015
T66001485.1	1..366	-1.18312	-0.242601	0.728502	0.81242	0.769553	0.96687	1.01894	1.30145	0.338849	1.05027
T66001486.3	1..912	1.55166	0.633809	0	0	141.343	144.246	137.942	258.273	250.213	244.253
T66001487.1	1..2682	1.238	0.308013	0.0250336	0.0524348	3.78062	3.46353	3.29086	5.50568	5.08653	4.15642
T66001488.7	1..501	2.32131	1.21494	9.99201e-16	5.92438e-15	11.4312	11.6545	10.9175	27.8097	29.9526	34.9104
T66001489.1	1..225	-1.04507	-0.0636029	0.947995	0.96501	0.417269	0.393194	1.65748	1.58777	0.551195	0
T66001490.1	1..2244	1.86812	0.901587	3.51415e-10	1.6324e-09	3.34708	3.19338	2.76985	7.4294	5.96882	6.76636
T66001491.1	1..1680	-1.14775	-0.198804	0.300838	0.426047	3.5207	3.15959	4.51368	3.40236	4.72452	2.63129
T66001492.1	1..357	2.77925	1.4747	0.0034338	0.00856572	1.84089	0.495622	1.74105	5.6706	2.77913	4.30698
T66001493.1	1..2928	2.3836	1.25314	0	0	2.7255	2.96104	3.22665	8.05272	8.42887	7.61443
T66001494.1	1..564	-5.2175	-2.38336	0.000468176	0.00133582	2.16403	1.72545	1.98369	0.211139	0.659674	0.340778
T66001495.1	1..1347	-1.22161	-0.288779	0.00348106	0.00867802	26.1374	23.1844	21.6875	23.3391	20.992	22.8298
T66001496.1	1..1068	-1.44333	-0.529405	0.321995	0.448041	0.615354	0.497014	0.931169	0.223001	0.580612	0.899807
T66001497.1	1..3069	1.59327	0.671991	0.000166381	0.000501688	1.49899	1.35485	1.4987	2.79373	2.50543	2.63029
T66001498.1	1..1374	1.62096	0.696848	0.0270431	0.0560481	1.02495	1.28775	0.723791	1.82004	1.53444	2.79765
T66001499.1	1..8343	1.30851	0.387922	0.00527873	0.0127389	1.17033	0.964957	1.0877	1.57007	1.67975	1.56652
T66001500.1	1..3204	1.26948	0.344235	0.0202853	0.0434039	3.4577	3.78283	3.37549	5.53786	4.87714	5.09891
T66001501.1	1..2223	-1.29144	-0.368976	0.150895	0.246968	1.81605	1.03472	1.45393	1.33921	1.28315	1.12397
T66001502.1	1..1197	-1.40676	-0.492381	3.2059e-11	1.56552e-10	136.946	137.322	139.681	116.993	110.757	108.383
T66001503.1	1..2253	-2.23513	-1.16036	0	0	65.674	66.0864	65.5488	35.4129	33.1377	32.2464
T66001504.4	1..1350	1.09728	0.133927	0.828332	0.886023	0.278179	0.458726	0.0920823	0.529256	0.275597	0.284739
T66001505.1	1..1680	1.11942	0.162751	0.598918	0.702474	1.45299	0.789898	1.10992	1.55941	1.03349	1.83046
T66001506.1	1..2592	-1.5136	-0.597982	0.000373636	0.00107959	4.85365	3.61793	4.07656	2.89437	3.58851	2.96603
T66001507.1	1..1671	1.77079	0.82439	0.000566705	0.00160318	1.34844	1.32359	1.85983	2.77931	3.11717	3.22057
T66001508.1	1..1332	2.06781	1.04811	8.15473e-05	0.000254811	1.62115	1.32836	1.02659	3.12905	3.35186	3.17445
T66001509.1	1..954	1.28525	0.362047	0.5528	0.665397	0.492062	0.278203	0.651526	0.499298	0.389996	1.41026
T66001510.1	1..2298	-3.33549	-1.7379	0	0	9.39672	10.1635	10.3322	3.47195	3.07618	3.84732
T66001511.1	1..1479	-1.5391	-0.622083	0.290947	0.414666	0.571311	0.239266	0.756457	0.161031	0.670825	0.259904
T66001512.2	1..183	1.21301	0.278595	0.451288	0.57528	11.2868	10.1521	2.71718	11.0623	10.8432	13.6535
T66001513.1	1..1467	-3.44775	-1.78565	0	0	86.0777	90.0968	79.9929	28.2486	29.6732	27.1201
T66001514.5	1..2037	1.14508	0.195443	0.562912	0.67356	0.506991	0.781755	0.793345	0.935357	1.03501	0.660477
T66001515.1	1..1251	-1.41921	-0.505087	1.34126e-12	6.96509e-12	212.612	207.487	211.458	170.866	170.315	168.078
T66001516.1	1..1923	-1.17688	-0.234967	0.439023	0.56466	0.829981	1.24215	1.09895	1.05273	1.28985	0.599684
T66001517.1	1..2226	1.10578	0.14507	0.405278	0.532148	3.03673	3.61664	2.90394	3.74474	4.28996	4.31713
T66001518.1	1..4818	-1.59976	-0.677853	1.35491e-05	4.59421e-05	3.21526	3.01138	2.65754	2.42219	2.2137	1.59567
T66001519.1	1..312	-2.02345	-1.01682	8.91129e-07	3.32942e-06	26.7814	22.4007	20.7185	17.9387	9.5399	11.7044
T66001520.1	1..834	-1.49052	-0.575816	0.0104232	0.023724	7.09207	4.87956	5.21689	4.42633	4.1637	4.83954
T66001521.1	1..924	-2.12224	-1.08559	0	0	52.2263	51.9896	50.5855	28.9974	26.5754	28.289
T66001522.1	1..1470	1.48007	0.565665	0.200761	0.310613	0.574809	0.361096	0.507392	0.648069	1.09676	0.653737
T66001523.1	1..17223	-1.04221	-0.0596453	0.424777	0.550477	7.64254	7.10913	7.78072	7.70238	8.79213	8.23566
T66001524.1	1..1443	1.02663	0.0379146	0.837896	0.893536	5.00983	3.98507	3.87664	4.78641	4.72698	6.12692
T66001525.1	1..1152	-1.10711	-0.146795	0.797884	0.865247	0.488987	0.460774	0.431636	0.826962	0.322966	0.166839
T66001526.1	1..1797	-1.78729	-0.837778	0	0	361.331	367.561	370.927	230.611	240.377	233.163
T66001527.1	1..2883	1.09842	0.135434	0.448854	0.573812	2.67035	2.2401	1.94034	2.93266	2.71009	3.19998
T66001528.1	1..1680	1.19331	0.254967	0.418972	0.544958	1.0618	1.26384	0.887936	1.70118	1.91934	0.57202
T66001529.1	1..2910	-2.24642	-1.16763	5.24343e-10	2.41447e-09	3.80704	3.70899	2.86214	1.84148	1.70473	1.84934
T66001530.1	1..3300	-1.24472	-0.31582	0.0741829	0.135468	2.44671	2.25193	2.86292	2.45382	2.14214	2.27144
T66001531.1	1..2448	1.13212	0.179031	0.353091	0.481006	1.95595	1.77082	1.5742	2.28631	2.27976	2.43389
T66001532.1	1..2805	-1.00017	-0.000251008	0.999312	0.999914	0.970652	1.10389	0.531812	1.06134	1.23798	0.685201
T66001533.1	1..11457	-1.40667	-0.492287	2.05464e-05	6.83722e-05	1.89295	1.75285	1.84454	1.56947	1.38556	1.52659
T66001534.1	1..252	-2.46716	-1.30285	0.290735	0.414465	0.745123	0	1.97319	0	0.984276	0
T66001535.1	1..3213	1.03749	0.0530959	0.776407	0.849387	4.64606	2.61578	3.90769	3.92865	5.01788	4.24716
T66001536.1	1..291	1.57533	0.655654	0.484091	0.605023	0	0.608031	1.28156	2.04609	0.852363	0
T66001537.1	1..561	2.21655	1.14832	0.236229	0.353243	0	0.315396	0.221588	0.424537	0.442135	0.685201
T66001538.1	1..2343	-1.54165	-0.624476	0.000369955	0.00106975	3.60636	4.64432	4.03228	3.30361	2.59365	3.36327
T66001539.1	1..702	12.4882	3.64249	0	0	60.3167	69.691	62.5097	921.279	907.351	935.532
T66001540.4	1..4179	1.38664	0.471589	0.014361	0.0318533	1.10083	0.97381	1.45758	1.99468	1.7806	1.6557
T66001541.1	1..3714	1.28021	0.356384	0.145855	0.240342	0.783643	0.83371	1.0376	1.73141	1.16873	0.827997
T66001542.1	1..1347	1.09816	0.135092	0.463772	0.584782	5.43657	3.87502	4.24522	6.27681	6.07664	4.2806
T66001543.1	1..1044	2.9982	1.5841	1.27569e-09	5.7557e-09	1.70864	1.77954	1.19072	5.47506	5.34564	5.89115
T66001544.3	1..696	2.68263	1.42365	0.0385119	0.0766742	0.269786	0.38133	0.178608	0.855478	0.890939	1.10459
T66001545.1	1..1407	-1.11745	-0.160213	0.176066	0.280889	11.6106	12.1982	12.4576	12.8646	12.4283	11.6112
T66001546.1	1..2076	1.14006	0.189116	0.0240758	0.0505832	26.9084	26.2082	24.97	36.0231	34.7683	30.6444
T66001547.1	1..525	-2.47619	-1.30812	0	0	40.4155	44.15	38.1221	20.8678	18.1894	17.5725
T66001548.1	1..1302	-2.52858	-1.33833	0	0	65.6189	67.5405	60.8189	28.8103	32.6716	25.8332
T66001549.1	1..2385	1.9658	0.975116	0.000613777	0.00172668	0.787299	0.630594	0.52122	1.54782	1.45599	1.45056
T66001550.1	1..2319	1.62838	0.703437	0.000696405	0.00194501	1.74087	1.64043	1.66177	2.8243	4.17139	2.23776
T66001551.1	1..1605	-1.46488	-0.550785	0.0819724	0.148164	2.16434	1.10241	1.4716	1.18712	1.39086	1.07775
T66001552.1	1..4071	-1.55278	-0.634849	1.80935e-05	6.05564e-05	4.3126	3.99858	4.15286	3.74418	2.6199	2.69107
T66001553.1	1..906	1.26285	0.336686	0.519523	0.637048	0.414505	0.976474	0.548835	1.18294	1.23197	0.21214
T66001554.1	1..2991	1.19357	0.255281	0.327543	0.453158	0.973069	0.591565	1.16373	1.4731	1.11953	0.963885
T66001555.1	1..750	-1.2102	-0.275248	0.604642	0.707598	0.751084	0.707749	1.16024	0.47633	0.661433	1.53759
T66001556.1	1..882	-1.63518	-0.709448	0.000473424	0.00135047	6.919	7.22192	8.73842	6.48069	5.06199	3.70451
T66001557.1	1..693	1.66963	0.739532	0	0	1751.44	1840.22	1670.76	3318.33	3482.19	3258.5
T66001558.1	1..2784	-2.52515	-1.33637	0	0	42.4913	41.3108	40.5886	19.8899	17.4624	19.2613
T66001559.1	1..519	-1.85987	-0.895205	0.351277	0.479208	0.54269	0.511379	0.23952	0.229446	0	0.74065
T66001560.1	1..771	1.43573	0.521783	0.117181	0.200362	1.33948	1.95067	2.09604	2.31678	3.05623	3.73928
T66001561.1	1..975	2.3421	1.2278	1.16227e-11	5.81736e-11	4.23688	3.53874	3.56996	10.3816	9.7943	10.6449
T66001562.1	1..486	6.14472	2.61935	0.0469981	0.0910594	0.19318	0	0	0.735078	0.510365	0.790941
T66001563.2	1..528	-19.5638	-4.29012	1.41167e-05	4.77693e-05	2.84501	2.84842	4.94419	0.45107	0	0
T66001564.1	1..1428	-2.72324	-1.44532	1.05542e-05	3.6124e-05	1.97238	2.10639	1.91516	0.833912	0.781631	0.942151
T66001565.1	1..780	1.8263	0.868924	0.00479261	0.0116462	2.64805	1.36105	1.59373	3.66408	4.76995	3.20331
T66001566.1	1..1962	1.72511	0.786691	0.00204279	0.00530524	0.957038	0.946911	1.45727	2.30639	2.4652	1.46941
T66001567.1	1..843	-2.47764	-1.30897	0	0	6583.68	6730.64	6537.46	3007.29	3043.39	3115.54
T66001568.1	1..11517	1.50229	0.587159	1.39165e-09	6.26189e-09	2.1521	1.97416	2.47176	3.86706	3.99505	3.25421
T66001569.1	1..1545	4.85163	2.27847	0	0	1.03304	0.801657	1.28736	5.08702	6.82304	4.97602
T66001570.1	1..1401	-1.77951	-0.831483	0.11988	0.204316	0.335066	0.757761	0.976033	0.339993	0.619651	0.274374
T66001571.2	1..1509	1.00493	0.00709036	0.968747	0.97868	4.79071	5.04195	3.29519	5.36621	5.42428	4.45789
T66001572.1	1..2520	-1.33742	-0.419451	0.012918	0.0289399	3.83738	4.21279	3.6504	2.88255	3.98632	3.20331
T66001573.1	1..1119	1.15599	0.209128	0.616713	0.718289	0.67121	0.711543	1.11091	0.957769	1.44079	0.687038
T66001574.1	1..1719	-1.00995	-0.0142798	0.933253	0.955972	4.75162	5.04358	4.26664	4.8492	5.33879	6.26127
T66001575.1	1..2247	-1.20639	-0.270694	0.278323	0.400651	1.21169	1.77173	2.10228	1.53689	1.49021	1.79625
T66001576.1	1..9087	1.22952	0.2981	0.0146438	0.0324064	1.53944	1.35327	1.43641	2.12296	2.01989	1.92474
T66001577.1	1..1257	1.09338	0.1288	0.731706	0.815055	0.821591	0.774188	1.08785	1.13683	0.887963	1.37612
T66001578.1	1..2037	1.8065	0.853195	6.86315e-07	2.57995e-06	2.39668	2.2584	2.0749	4.61832	4.80976	4.62334
T66001579.1	1..1422	-1.74537	-0.803534	0.000844683	0.00233115	3.76334	2.98628	2.6226	1.92609	2.26757	2.02741
T66001580.1	1..2301	1.64382	0.717052	0.00361925	0.00898017	1.18326	0.961197	0.918422	1.70783	2.04812	2.17174
T66001581.2	1..1161	1.34924	0.432143	4.67737e-09	2.03685e-08	106.986	103.861	104.931	163.803	157.347	167.864
T66001582.1	1..4263	1.23122	0.300087	0.00650948	0.015465	13.7205	15.44	16.1549	21.7885	20.3934	21.641
T66001583.3	1..2700	1.43804	0.524103	0.000934748	0.00256389	2.08634	2.35916	2.44018	4.10173	3.67463	3.41687
T66001584.1	1..513	1.852	0.889087	0.054163	0.103086	1.4641	0.862267	1.21161	3.24982	1.69226	2.6226
T66001585.1	1..1620	-2.57748	-1.36596	2.78155e-12	1.43039e-11	7.18629	5.73407	5.83188	3.45487	2.52631	2.13554
T66001586.1	1..219	1.20589	0.270103	0.739458	0.821644	0.428701	3.23173	0	2.71878	1.69889	0.87762
T66001587.1	1..744	-2.57749	-1.36597	6.39619e-07	2.413e-06	5.55237	5.82656	6.34922	3.04109	2.66707	1.80832
T66001588.1	1..1332	1.27704	0.3528	0.0166288	0.0363426	5.07489	6.30969	6.25288	8.31433	9.0314	8.36902
T66001589.1	1..3279	-1.37162	-0.455883	0.0681597	0.125992	1.51751	0.917332	1.6681	1.12582	1.39942	0.761996
T66001590.1	1..1545	-1.08541	-0.118239	0.839084	0.894366	0.364604	0.515351	0.16092	0.462457	0.160542	0.622002
T66001591.1	1..1527	-1.86308	-0.897691	0	0	43.3459	42.699	47.217	29.4002	25.7459	26.1803
T66001592.1	1..3102	-2.00925	-1.00665	4.89982e-11	2.37277e-10	5.4479	6.33141	5.36998	3.45501	3.35834	2.9121
T66001593.1	1..1626	-1.30026	-0.378804	0.364684	0.493675	0.577401	0.761722	0.688069	0.439419	0.533906	0.945627
T66001594.1	1..3153	12.3612	3.62775	0	0	2.62034	2.13245	2.44443	35.4264	32.3322	34.0752
T66001595.1	1..3123	1.2614	0.33502	0.0522514	0.0999879	2.25469	2.01129	2.42811	3.62243	3.09749	2.70789
T66001596.1	1..3162	1.17672	0.234766	0.0379573	0.0756997	5.52267	4.9802	5.46465	7.49445	7.53055	6.13918
T66001597.1	1..3159	-1.85506	-0.891464	0.00199159	0.00518035	1.01048	1.0642	0.787028	0.71623	0.549624	0.486733
T66001598.1	1..2973	1.48018	0.565774	2.78296e-07	1.08292e-06	6.03166	5.0885	5.35211	9.69323	8.76015	9.63257
T66001599.1	1..606	1.90284	0.928155	0.146529	0.241145	0.619706	0.437963	1.2308	3.14409	0.409303	1.26864
T66001600.1	1..2238	-1.05822	-0.0816332	0.469457	0.590414	7.71891	8.30134	9.72048	9.0988	8.8664	9.87617
T66001601.1	1..2238	1.56301	0.644325	0.000109244	0.000336268	2.81069	3.12288	3.49937	5.1081	6.81604	4.6375
T66001602.1	1..924	1.38808	0.473086	3.26761e-12	1.67515e-11	524.6	522.386	527.515	835.898	840.079	824.333
T66001603.1	1..1227	-1.5605	-0.642004	2.67241e-10	1.24888e-09	27.6989	26.6776	28.5703	18.634	22.4386	19.5802
T66001604.1	1..1440	1.0883	0.122077	0.718484	0.804102	0.912775	1.10586	0.863271	1.32314	1.46411	0.667357
T66001605.1	1..1839	-1.57524	-0.655574	7.87816e-06	2.73186e-05	9.64891	11.0165	7.90886	6.54015	7.68795	6.68881
T66001606.4	1..528	2.27144	1.18361	0.0173763	0.0377845	0.711253	1.00532	0.706313	2.93196	1.87907	1.45605
T66001607.1	1..3678	1.81189	0.857498	0.000164376	0.000496029	0.689208	0.962138	0.540777	1.65123	1.55108	1.46318
T66001608.1	1..6792	-1.04968	-0.0699457	0.601553	0.704995	3.08252	2.60508	3.22125	2.77018	3.04934	3.98999
T66001609.1	1..645	1.88443	0.914129	0.135459	0.225706	0.291118	0.274321	1.15638	1.10775	1.34594	0.893948
T66001610.1	1..924	3.40566	1.76793	4.10361e-12	2.0945e-11	2.54019	1.53192	1.34536	7.86151	7.24785	6.24022
T66001611.1	1..1227	1.20312	0.266784	0.373046	0.502421	1.53033	1.15362	1.62101	2.03809	1.71827	2.19298
T66001612.1	1..13122	-1.10557	-0.144786	0.239097	0.355951	1.05891	1.24727	1.14629	1.2705	1.04908	1.30359
T66001613.1	1..1116	1.35292	0.436073	0.397232	0.52538	0.504761	0.55491	0.22278	0.640229	0.777895	0.688884
T66001614.1	1..249	3.13345	1.64775	0.00948513	0.0217565	1.13115	0.710591	0.998482	2.86946	2.9884	5.40318
T66001615.1	1..1395	4.30549	2.10618	0	0	34.9294	31.836	33.5061	167.911	160.735	165.883
T66001616.1	1..1146	-9.37118	-3.22823	0	0	210.792	212.68	216.948	27.2248	24.9985	25.9955
T66001617.1	1..693	1.19639	0.258683	0.664861	0.759626	0.270954	1.14894	0.538143	0.687345	1.25271	0.832029
T66001618.1	1..714	1.25578	0.328585	0.463148	0.584375	1.05194	0.867339	1.04463	1.16748	1.21587	2.15349
T66001619.1	1..2532	-1.45355	-0.539583	0.0919368	0.163473	1.03823	0.768684	0.73644	0.799528	0.440825	0.834987
T66001620.1	1..3324	1.50893	0.593526	0.0528848	0.100977	0.762607	0.345996	0.411378	0.895627	0.858132	0.925144
T66001621.1	1..390	1.18321	0.242703	0.778894	0.851055	0.481464	0.453685	0.637493	1.22136	0	0.985635
T66001622.1	1..2013	1.7763	0.828871	0	0	204.981	213.151	202.183	419.717	426.58	415.524
T66001623.4	1..1029	-1.42227	-0.508199	0.129216	0.217015	1.91603	1.80548	1.5705	1.27299	1.56681	1.49426
T66001624.1	1..2604	-2.28766	-1.19387	0	0	11.7537	13.0121	13.4623	7.54556	5.76278	5.53568
T66001625.1	1..2169	-2.89356	-1.53285	0	0	15.5394	15.8256	15.761	6.36864	6.74699	5.22809
T66001626.1	1..1665	-2.41766	-1.27361	1.40998e-14	7.96206e-14	9.02203	10.9988	10.9006	5.22104	5.51195	3.46304
T66001627.1	1..2478	1.36119	0.444872	9.64105e-08	3.87074e-07	18.0345	22.2421	21.471	33.1105	33.8324	28.9306
T66001628.1	1..300	-8.80633	-3.13854	0.252981	0.371672	0	0.884686	0	0	0	0
T66001629.1	1..4512	1.30068	0.379262	0.0320311	0.065155	1.12363	1.0588	1.1296	1.84747	1.59421	1.40571
T66001630.2	1..1755	-2.97008	-1.5705	0	0	44.8831	46.2255	46.962	17.3026	18.3025	17.6319
T66001631.1	1..399	2.27862	1.18816	1.14459e-05	3.90611e-05	4.94134	3.32589	4.36179	10.7443	11.5005	10.5974
T66001632.1	1..768	1.23985	0.310168	0.412184	0.538661	1.22247	1.38232	1.45677	1.24044	2.42224	2.25233
T66001633.1	1..303	-1.23107	-0.299914	0.807157	0.871639	0.309853	0.291975	0.410268	0.786024	0	0
T66001634.1	1..2679	2.44095	1.28744	1.52037e-11	7.55766e-11	1.47189	1.32092	1.67047	4.57839	4.39783	3.01319
T66001635.2	1..2337	-1.3795	-0.464142	0.00315783	0.00791466	3.73613	3.97484	3.98944	3.05732	3.34325	3.37191
T66001636.1	1..774	1.19703	0.259457	0.615998	0.717728	0.363897	0.914404	0.963652	1.07697	1.28185	0.496638
T66001637.1	1..822	1.22983	0.298463	0.360987	0.489812	1.59902	1.93727	1.96599	2.60765	1.96137	3.50728
T66001638.1	1..1068	-1.63038	-0.70521	4.81093e-11	2.33167e-10	25.0537	28.247	28.6334	18.8436	18.4635	20.6956
T66001639.1	1..2145	-1.2558	-0.328606	0.0656708	0.121993	3.67663	4.04192	3.41928	3.21995	3.64251	3.40492
T66001640.1	1..933	-7.799	-2.96329	0	0	38.2384	39.5406	33.043	5.36063	5.05114	6.18002
T66001641.1	1..1647	1.20403	0.267867	0.265571	0.385875	1.71012	2.09488	1.35859	2.81981	2.40959	1.86714
T66001642.1	1..5196	-1.10517	-0.144272	0.391886	0.520795	1.71654	1.66858	1.74648	2.08555	1.79011	1.25765
T66001643.1	1..2802	-1.13975	-0.188724	0.341624	0.469178	2.27845	1.98912	1.68587	1.99746	2.39008	1.50906
T66001644.1	1..1722	1.60556	0.683079	2.33043e-10	1.09434e-09	8.99599	10.2237	10.251	18.3949	18.7973	16.5188
T66001645.1	1..1875	-1.70737	-0.771778	1.49572e-06	5.51036e-06	5.55802	5.42607	4.83984	3.49309	3.63788	3.58771
T66001646.1	1..2841	-1.03268	-0.0463967	0.6645	0.759326	7.46854	7.84726	8.18239	8.17357	9.90928	7.64465
T66001647.1	1..408	1.48727	0.572666	0.611729	0.713612	0.230111	0.216835	0.304684	1.16748	0	0
T66001648.1	1..1323	1.05676	0.0796428	0.277677	0.39992	107.723	111.539	112.378	135.284	131.518	134.67
T66001649.1	1..384	1.47182	0.557605	0.446244	0.571294	0.488987	1.15193	0.323727	0.620222	2.26076	0.500518
T66001650.1	1..1314	-1.13826	-0.186825	0.0642607	0.119641	22.9355	23.2954	18.448	19.6658	22.6518	23.5495
T66001651.1	1..540	-1.58925	-0.668347	0.569217	0.677063	0	0.327661	0.460411	0.220523	0	0.355924
T66001652.1	1..3096	1.26575	0.33999	0.00377605	0.00934728	5.00359	4.14339	4.97887	6.1926	7.61097	6.51837
T66001653.1	1..1206	-1.24477	-0.315876	0.00331958	0.00829858	89.9152	93.0901	94.4187	89.3613	82.6792	82.553
T66001654.1	1..1035	-2.95226	-1.56182	0	0	75.5619	82.7416	84.3153	32.7909	29.5967	31.7546
T66001655.1	1..339	-1.01227	-0.0175874	0.948467	0.965321	5.81591	11.2217	12.1011	10.187	9.51176	13.607
T66001656.1	1..1005	-2.40293	-1.2648	0.0554892	0.105317	0.280255	0.880284	1.23693	0.592451	0.246804	0.191243
T66001657.7	1..588	-1.49658	-0.581672	0.205855	0.317016	1.27735	1.80548	1.90272	1.82269	0.843665	0.980606
T66001658.1	1..1323	-1.68844	-0.755687	0.000465399	0.00132855	3.97399	4.14592	5.16788	3.33035	3.18718	2.03385
T66001659.1	1..1491	-1.01474	-0.0211123	0.948707	0.965395	2.14092	0.890026	1.41736	1.83695	1.99628	1.03125
T66001660.3	1..150	1.641	0.714572	0.5579	0.66918	0	1.17958	0	0.793884	1.65358	0
T66001661.1	1..2721	-1.17322	-0.230473	0.405747	0.532535	0.966113	0.812831	1.00509	0.656464	1.09388	0.988895
T66001662.1	1..4332	-1.154	-0.206641	0.464807	0.585515	0.606831	0.510553	0.516528	0.494803	0.543942	0.621141
T66001663.1	1..903	-1.2412	-0.311736	0.596604	0.700891	0.623824	0.391887	0.688323	0.527498	0.549363	0.425689
T66001664.1	1..531	-6.05824	-2.5989	0	0	47.7384	50.8153	48.9285	9.1947	9.34228	9.41086
T66001665.1	1..1164	-3.46834	-1.79425	0	0	4203.79	3931	4049.72	1361.57	1337.14	1318.15
T66001666.1	1..792	-1.20461	-0.268569	0.158831	0.258032	9.48338	7.93089	6.90617	6.76606	7.98606	9.22166
T66001667.1	1..1041	-1.23562	-0.305232	0.0583368	0.110129	9.46971	9.00833	13.4939	9.49458	9.76901	9.96996
T66001668.1	1..1032	1.36745	0.451483	0.333752	0.460361	0.727794	0.428627	0.963652	0.692341	1.56225	0.931196
T66001669.1	1..1335	-1.13279	-0.179882	0.262387	0.382255	8.79077	11.0006	8.84611	10.7933	9.75428	8.20624
T66001670.1	1..4170	-1.21232	-0.277766	0.0783126	0.142227	2.76928	2.50343	3.15995	3.02704	2.61718	2.028
T66001671.1	1..1437	-1.02505	-0.0356941	0.736015	0.818992	16.2683	15.0218	16.6094	17.3196	19.3321	16.3175
T66001672.1	1..1167	-3.23873	-1.69543	1.44326e-09	6.4916e-09	4.26386	3.79043	4.90001	1.63267	2.01916	0.494084
T66001673.1	1..1173	-1.07596	-0.105625	0.854616	0.903951	0.240116	0.829628	0.423908	0.710638	0.634367	0.163852
T66001674.1	1..1470	-1.00462	-0.00665602	0.987882	0.992149	0.702544	0.601827	0.676523	0.810086	1.09676	0.130747
T66001675.1	1..3318	-1.25736	-0.330397	0.254756	0.373854	1.61286	0.82656	0.974107	1.32793	1.12133	0.579261
T66001676.2	1..1770	-1.22962	-0.298215	0.392236	0.521052	0.742597	0.799716	1.12372	0.740061	0.700671	1.08587
T66001677.1	1..1575	1.13525	0.183005	0.221379	0.336028	7.98772	7.13366	7.02456	10.0559	10.394	7.93201
T66001678.1	1..1272	1.58693	0.666237	9.35884e-05	0.000290561	7.23331	6.67687	6.64556	12.7321	10.0424	15.2611
T66001679.1	1..4542	-1.1475	-0.198497	0.316555	0.442212	1.17822	1.07128	1.58742	1.25847	1.28333	1.18484
T66001680.1	1..1203	1.53309	0.616445	0.0104339	0.0237407	3.19975	3.75054	1.55001	5.93928	4.53601	4.79299
T66001681.1	1..369	3.64009	1.86397	0.460082	0.581153	0	0	0	0	0	0.520864
T66001682.1	1..3609	-1.38445	-0.469318	4.72051e-06	1.6647e-05	8.66275	8.01586	8.64563	6.66519	7.56002	6.60367
T66001683.1	1..6669	1.46276	0.548691	5.99278e-05	0.000189962	1.52041	1.18064	1.28617	2.46415	2.08279	2.10384
T66001684.1	1..2067	-2.4895	-1.31586	1.59336e-11	7.91709e-11	4.99632	4.92205	4.39028	2.5349	1.73998	2.41759
T66001685.1	1..2787	-2.00259	-1.00187	0	0	63.0956	63.6136	64.8987	38.4551	35.2877	35.5847
T66001686.1	1..663	2.56802	1.36066	0.161857	0.261959	0.283214	0.133437	0	0.538835	0.187057	0.869678
T66001687.5	1..3156	2.41856	1.27415	0	0	8.98397	8.66185	8.50798	24.9032	23.5384	24.238
T66001688.1	1..1788	3.8428	1.94216	2.71644e-08	1.13123e-07	0.262543	0.643228	0.556202	2.19783	2.56638	1.50491
T66001689.1	1..1836	-1.25697	-0.329946	0.368853	0.49799	0.715902	0.722782	1.21874	0.583738	1.08077	0.628101
T66001690.1	1..516	-1.58898	-0.668098	0.572484	0.680267	0.545846	0.171451	0	0	0.240346	0.372478
T66001691.2	1..1125	1.62155	0.697369	0.0402794	0.0797291	0.834537	1.10094	1.10499	2.01117	1.87406	1.70843
T66001692.1	1..879	1.31021	0.389803	0.279223	0.401649	1.28171	1.10712	1.41423	1.76118	1.552	2.62387
T66001693.1	1..1983	1.09483	0.130703	0.0572509	0.10836	192.742	200.85	192.641	236.784	242.284	256.653
T66001694.1	1..2070	-1.15797	-0.211594	0.486321	0.606964	0.77104	1.1112	1.44129	1.26561	0.838774	1.1142
T66001695.1	1..4353	-1.04535	-0.0639873	0.710652	0.797178	1.87642	1.84945	1.77057	1.96966	1.68093	2.60504
T66001696.1	1..249	-2.80924	-1.49018	0	0	2938.73	3272.63	2704.39	1219.52	1271.07	1143.93
T66001697.1	1..1443	-3.1723	-1.66553	0	0	12.427	13.6105	13.2667	4.20874	5.41454	4.52859
T66001698.1	1..324	-3.3578	-1.74752	0	0	1806.43	1864.12	1908.79	604.969	641.912	659.645
T66001699.1	1..471	-3.02203	-1.59552	0.163709	0.264625	0.797329	0.751325	0	0	0.526619	0
T66001700.1	1..597	-1.38748	-0.472465	1.45507e-05	4.9152e-05	157.105	172.788	173.452	141.822	141.676	129.742
T66001701.1	1..1560	4.68097	2.22681	0	0	2.58787	1.5879	2.23122	10.9159	12.5609	10.4724
T66001702.1	1..774	-3.13634	-1.64908	0	0	209.483	215.228	206.864	78.0037	75.3086	77.9721
T66001703.1	1..273	-1.02533	-0.0360891	0.917017	0.948006	6.53415	5.18497	3.18746	6.543	5.45137	4.92817
T66001704.1	1..768	1.69821	0.764011	6.89294e-05	0.000217665	5.86784	5.1837	6.47453	12.8696	11.7882	8.00828
T66001705.1	1..660	1.20297	0.266605	0.373412	0.502798	2.13376	2.94895	2.82525	3.78899	3.57024	3.49452
T66001706.1	1..1689	1.01199	0.0171994	0.973647	0.981161	0.222346	0.419034	0.515203	0.282019	0.660846	0.341383
T66001707.1	1..858	1.73798	0.797408	0.0837689	0.150958	1.09424	1.23732	0.289769	2.77582	1.44544	1.12004
T66001708.1	1..417	1.08191	0.113579	0.864808	0.911451	0.90058	2.12155	0	1.14228	1.18963	1.84363
T66001709.1	1..3390	1.72462	0.786278	3.55768e-11	1.73439e-10	3.43416	3.49699	3.92368	7.3768	7.13382	6.6901
T66001710.1	1..1842	-3.10925	-1.63657	0	0	9.48029	8.54908	7.2886	2.71524	3.29909	3.54764
T66001711.1	1..693	-5.4273	-2.44023	0	0	100.253	99.3197	97.0451	20.1049	22.1909	20.246
T66001712.10	1..1263	1.00243	0.00350366	0.971249	0.97993	25.7943	23.3254	22.9331	31.6799	22.5846	28.6092
T66001713.1	1..1014	2.66935	1.41649	0.00849875	0.0196529	0.925892	0.348988	0	1.05695	1.8346	1.32682
T66001714.1	1..1149	-2.50399	-1.32423	0	0	71.2516	74.6863	74.7597	32.7503	34.5396	33.7895
T66001715.1	1..1572	-1.42868	-0.514687	0.195368	0.303966	0.716683	1.013	1.34433	0.98478	1.10449	0.122264
T66001716.1	1..726	1.47931	0.564922	0.000185984	0.000556326	13.8371	14.0136	12.8421	25.752	22.8905	19.5905
T66001717.1	1..657	-2.15321	-1.10649	0.146087	0.24069	1.1432	1.2119	0.18921	0	0.37753	1.17016
T66001718.1	1..4326	1.4063	0.491904	5.19927e-05	0.00016594	2.84304	2.69946	3.16094	4.54199	4.55825	4.93159
T66001719.1	1..429	1.44141	0.52748	0.261507	0.381259	0.437694	2.47465	2.89769	3.0534	2.89088	3.58413
T66001720.1	1..387	-1.02334	-0.0332841	0.96215	0.974505	0.485196	0.685803	1.9273	1.23083	1.60231	0
T66001721.1	1..954	2.81405	1.49265	0	0	16.6317	15.9503	16.2881	55.5469	50.0495	51.9783
T66001722.1	1..2700	-1.54013	-0.623053	1.58991e-08	6.71968e-08	34.6333	34.6666	34.3927	26.2423	25.998	24.7011
T66001723.1	1..699	-1.26443	-0.338485	0.00190047	0.00495666	132.971	133.905	138.005	126.578	123.309	114.934
T66001724.1	1..405	-1.06957	-0.0970337	0.891881	0.930704	0.927264	0.873764	0.306941	0.882093	0.612438	0.94913
T66001725.1	1..1542	-3.03319	-1.60084	1.01246e-05	3.47252e-05	1.76568	2.46702	1.61234	0.695035	1.12598	0.249285
T66001726.1	1..804	-1.93613	-0.953178	0.0102152	0.023275	2.10191	2.09068	2.62847	0.888676	1.54252	1.67337
T66001727.1	1..1344	-1.05533	-0.0777001	0.747553	0.828184	2.37508	2.50134	2.40483	2.65809	2.39917	3.00311
T66001728.1	1..1320	1.59278	0.67155	9.05559e-05	0.000281297	3.84077	3.68619	3.48448	6.94648	6.38885	6.98905
T66001729.1	1..1377	2.38828	1.25597	0	0	8.45446	7.25995	7.40269	22.6577	20.895	19.4013
T66001730.1	1..1635	1.19314	0.254768	0.0175291	0.0380884	55.0106	56.977	59.6845	78.0774	74.4871	82.6396
T66001731.1	1..1008	-2.35267	-1.2343	1.35447e-14	7.66348e-14	18.5349	15.798	16.6488	8.15149	8.73545	7.81761
T66001732.1	1..2976	1.54385	0.626535	1.07436e-08	4.58238e-08	20.6005	20.1849	22.1805	36.453	38.7975	35.456
T66001733.1	1..1545	-2.58121	-1.36805	0	0	17.6833	17.8082	18.2645	8.4013	7.14412	8.45923
T66001734.4	1..1458	1.80873	0.854979	7.77156e-16	4.62199e-15	10.8825	12.439	11.3398	24.0125	24.0722	24.1237
T66001735.1	1..744	1.3067	0.385928	0.37422	0.503536	1.2619	0.713456	1.00251	1.44052	1.66692	1.29166
T66001736.1	1..1944	2.50093	1.32246	8.12794e-10	3.70457e-09	2.07668	1.0467	1.21497	3.85916	4.27431	4.54791
T66001737.1	1..11964	1.19808	0.260723	0.0359225	0.072084	1.12217	1.12397	0.883186	1.62241	1.33721	1.3655
T66001738.1	1..999	-1.72485	-0.786473	0.186145	0.292486	0.281938	0.885571	0.995484	0.596009	0.372429	0.384782
T66001739.1	1..1146	2.66854	1.41605	0.0111121	0.0251951	0.0819245	0.231593	0.759317	0.831292	1.19041	1.00628
T66001740.1	1..684	1.77018	0.823895	0.18688	0.293391	0.411778	0.51736	0.545224	1.21868	0.362628	1.68595
T66001741.1	1..2631	1.65433	0.726249	4.95159e-14	2.73113e-13	10.3841	8.84349	8.64649	18.874	17.488	16.3636
T66001742.1	1..783	-1.68766	-0.755028	0.0461842	0.0897216	1.79857	2.14675	2.06391	1.82502	1.10872	0.981858
T66001743.1	1..894	-4.02482	-2.00893	1.40267e-07	5.56806e-07	4.09567	2.86979	4.17151	0.532808	1.8034	0.644962
T66001744.1	1..4374	-1.95164	-0.96469	0	0	6.03151	6.49255	5.57041	3.89319	3.65762	2.94406
T66001745.1	1..3363	1.43064	0.51666	0.00106202	0.00288506	1.98212	1.70992	1.88518	3.18687	2.83956	3.1433
T66001746.2	1..3051	-2.66475	-1.414	0	0	28.7103	30.7944	31.6584	12.0995	13.3734	13.985
T66001747.1	1..1098	-1.71817	-0.780877	9.60544e-06	3.30031e-05	10.7737	8.54068	8.26476	5.63961	6.88993	5.95151
T66001748.2	1..714	-1.53102	-0.614489	0.226394	0.342255	1.57791	1.11515	0.870526	0.333565	1.38957	1.07674
T66001749.10	1..2160	-9.22675	-3.20582	0	0	249.84	258.033	251.5	31.4246	33.4736	28.7408
T66001750.1	1..1335	1.0777	0.107953	0.806832	0.871639	1.12522	0.662686	0.372468	1.24881	0.92898	0.431907
T66001751.1	1..1113	4.26303	2.09188	0.0277457	0.0573409	0	0.158973	0.11169	0.320977	0.89142	0.172685
T66001752.1	1..1446	-1.139	-0.187765	0.538822	0.652864	1.42841	1.16245	1.54744	1.56471	1.62957	0.664588
T66001753.1	1..339	-1.00607	-0.00873079	0.950738	0.966701	26.3101	28.9676	33.0029	34.0738	30.3645	36.2853
T66001754.1	1..2319	-1.26926	-0.343983	0.314085	0.439719	0.68825	0.610391	0.857687	0.667561	0.695232	0.49728
T66001755.1	1..711	2.85973	1.51588	0	0	34.0681	37.4529	37.9402	117.743	114.076	128.673
T66001756.1	1..795	2.63833	1.39962	0.000906415	0.00249146	0.708569	1.11281	0.312732	2.09705	2.33998	2.65935
T66001757.1	1..267	-6.83885	-2.77375	0	0	7090.29	7164.96	7054.07	1235.43	1253.66	1065.37
T66001758.1	1..1068	-3.12431	-1.64354	0	0	60.3047	67.7596	65.2982	25.0876	24.1535	20.8755
T66001759.1	1..483	1.27426	0.349663	0.516738	0.633991	1.16628	1.28215	0.514746	1.72583	2.05414	0.397927
T66001760.1	1..960	-1.28551	-0.362337	0.555597	0.667626	0.586784	0.368619	0.517963	0.744266	0.258372	0.200207
T66001761.3	1..405	1.48935	0.574684	5.05777e-11	2.4462e-10	91.3355	94.8034	100.37	172.008	147.291	169.894
T66001762.1	1..1095	1.53739	0.620481	1.39846e-08	5.93426e-08	62.1616	56.3937	55.6278	103.314	105.784	97.4158
T66001763.1	1..2124	-1.41948	-0.505361	0.0390733	0.077659	1.90069	1.70773	1.69728	1.56983	1.6349	0.904891
T66001764.1	1..732	-1.29216	-0.36978	0.000213319	0.000634176	46.0449	43.0257	41.437	39.3688	39.3065	37.0219
T66001765.1	1..1281	2.57985	1.36729	0	0	43.3881	41.2301	44.9305	131.911	126.149	123.031
T66001766.1	1..930	2.34041	1.22676	0.0383463	0.0763838	0.100952	0.475637	0.401003	1.02437	0.800121	0.826661
T66001767.1	1..579	1.86272	0.89741	0.00740524	0.017366	1.94581	2.13914	2.147	4.11339	5.78326	2.98755
T66001768.6	1..1461	-1.44113	-0.527205	2.24566e-06	8.12646e-06	16.7079	16.4705	15.4006	13.2857	13.0725	12.2344
T66001769.1	1..1584	1.01528	0.0218712	0.931495	0.955972	1.42251	2.34576	3.06069	2.55607	2.50543	2.79076
T66001770.3	1..3633	-1.2447	-0.315795	0.064503	0.120015	2.04155	1.72895	2.05303	2.03224	1.63856	1.58711
T66001771.1	1..849	2.37992	1.25091	1.55431e-15	9.12727e-15	5.86093	6.56481	5.7104	16.6912	15.4841	18.337
T66001772.1	1..1956	1.01675	0.0239719	0.823419	0.882142	48.4787	53.054	50.4617	58.141	58.2685	61.4132
T66001773.1	1..1824	1.96496	0.974501	0.000236402	0.000697626	1.18386	0.97005	1.63567	3.59076	2.37975	2.21281
T66001774.1	1..630	10.6942	3.41875	4.34656e-08	1.78957e-07	0.298049	0.140426	0.591957	5.48158	3.54339	3.05077
T66001775.1	1..1851	-2.06871	-1.04873	0	0	90.2335	86.9869	89.9929	46.0633	51.5237	50.7754
T66001776.1	1..696	-1.24131	-0.311868	0.563942	0.674098	0.94425	0.76266	0.893039	0.855478	0.534564	1.10459
T66001777.2	1..381	-1.36004	-0.443646	0.659746	0.756138	0.246419	0.696603	0.326276	0.312553	0.651017	0
T66001778.1	1..801	2.39962	1.26281	5.51374e-07	2.09163e-06	3.04747	2.5403	1.86234	8.17671	6.81252	5.51882
T66001779.1	1..453	-3.02577	-1.5973	0	0	167.253	177.914	171.511	65.9817	60.5036	71.279
T66001780.1	1..1455	-1.07782	-0.108121	0.826473	0.884518	0.967891	0.364819	0.59806	0.572906	1.10807	0.264191
T66001781.1	1..1119	-1.36286	-0.446635	0.00999674	0.0228174	7.71891	7.74792	9.55384	7.55573	6.09565	7.21389
T66001782.1	1..474	-1.14651	-0.197247	0.731982	0.815285	0.990353	0.933213	2.36034	0.502458	2.35479	1.21645
T66001783.1	1..1503	1.00226	0.0032613	0.98824	0.992422	2.68601	2.94307	2.06772	2.61459	3.13554	3.45267
T66001784.1	1..3531	-1.30776	-0.387093	0.184541	0.290977	1.4358	1.00219	0.844935	0.539598	1.01856	1.41523
T66001785.1	1..903	-1.18725	-0.24762	0.231652	0.347687	4.67868	5.58439	7.15856	4.6156	6.7297	5.10827
T66001786.1	1..738	1.3017	0.380392	0.0390623	0.0776504	6.3608	8.27145	8.25372	12.586	12.2674	8.07339
T66001787.2	1..1989	-1.87371	-0.905896	0.00233354	0.0059947	2.0297	1.11197	2.06248	1.13754	1.05999	0.869678
T66001788.1	1..3414	2.216	1.14796	0	0	3.41002	3.57606	3.31351	9.3829	8.75469	7.88161
T66001789.1	1..6927	1.25515	0.327862	0.0638088	0.118952	0.935195	1.00895	0.807564	1.49562	1.25326	1.22084
T66001790.4	1..324	4.32278	2.11196	0.0167435	0.0365728	0.28977	0.546102	0	1.83769	1.5311	1.77962
T66001791.1	1..2130	2.43545	1.28419	0	0	51.7472	50.6721	46.2811	140.439	139.448	136.073
T66001792.1	1..7929	1.62805	0.703148	1.25114e-06	4.63134e-06	1.42089	1.48396	1.23856	2.95867	2.4713	2.27856
T66001793.1	1..3765	-2.20054	-1.13786	1.07525e-12	5.61885e-12	4.3888	4.20608	4.58944	2.27728	2.20697	2.39929
T66001794.1	1..1197	-2.21097	-1.14468	1.99964e-05	6.66556e-05	3.60796	3.10416	3.63483	1.39278	2.38298	1.4451
T66001795.1	1..498	2.26617	1.18026	0.00479289	0.0116462	1.69673	0.888239	1.74734	3.82595	4.73164	1.92971
T66001796.1	1..855	-1.12561	-0.170711	0.739109	0.821491	0.87846	0.827776	0.436179	0.557112	0.870307	0.899176
T66001797.1	1..1644	-3.01147	-1.59047	0	0	611.455	602.759	598.795	234.616	224.652	229.844
T66001798.1	1..777	-1.26716	-0.341601	0.581221	0.688103	0.966646	1.48017	0.159989	0.306519	0.798062	1.48416
T66001799.1	1..363	-3.34883	-1.74366	0	0	212.6	230.554	216.774	69.8749	76.5295	82.0683
T66001800.1	1..1284	1.95563	0.967635	3.58275e-09	1.57313e-08	5.41084	5.44316	4.64714	9.92355	12.653	13.0228
T66001801.1	1..507	-1.63387	-0.708291	0.342266	0.469813	0.370357	0.697977	1.47114	0.469754	0.978452	0
T66001802.1	1..486	-1.04082	-0.0577225	0.932183	0.955972	1.15908	0.546102	0.255784	0.735078	1.02073	0.395471
T66001803.1	1..2841	1.97812	0.984127	0	0	25.512	25.2234	26.3412	59.688	58.5826	55.7451
T66001804.1	1..2811	1.13265	0.179697	0.313139	0.438629	2.63855	2.29748	2.07848	3.00778	3.35305	2.73495
T66001805.1	1..681	1.94264	0.958015	0.025443	0.0531678	0.965049	0.779459	1.09525	2.09837	2.18535	1.97561
T66001806.1	1..1584	1.05533	0.0776917	0.791578	0.860559	1.30396	0.949473	2.04046	1.65392	1.72248	1.57739
T66001807.1	1..1881	-2.03207	-1.02295	4.85061e-10	2.24069e-09	8.53504	9.17138	8.98793	6.2675	4.41747	3.98498
T66001808.1	1..2430	1.55969	0.641256	0.0575948	0.108958	0.347724	0.728136	0.562725	1.02911	1.07177	0.790941
T66001809.1	1..1101	2.37955	1.25069	6.20873e-07	2.34456e-06	1.36437	1.76776	2.37106	5.19161	4.50568	5.06246
T66001810.1	1..690	1.30613	0.3853	0.018921	0.0407624	9.93281	12.5651	12.0708	16.2228	18.8724	16.4344
T66001811.1	1..522	2.74244	1.45546	0.00417247	0.0102435	0.359714	1.18636	1.42886	3.87817	3.80134	1.10459
T66001812.1	1..1800	-1.35105	-0.434076	3.08137e-05	0.000100751	14.0828	16.2192	17.2654	13.496	13.1598	13.5607
T66001813.1	1..396	-2.06218	-1.04417	0	0	97.2046	118.181	100.139	58.9399	58.2512	58.7274
T66001814.1	1..1068	-1.76725	-0.821507	0.00187235	0.0048899	2.72514	4.05895	3.37549	1.89551	2.0902	2.87938
T66001815.1	1..744	1.15331	0.205776	0.62541	0.725785	1.13571	1.308	0.835424	1.28046	1.33354	2.06665
T66001816.1	1..1632	-1.74359	-0.802063	0.087605	0.156826	0.920446	0.81313	0.380855	0.364836	0.379959	0.824382
T66001817.1	1..1647	1.79918	0.847343	0.00629586	0.0150035	0.684047	0.85944	0.905727	1.87987	1.2801	1.98384
T66001818.1	1..1365	-1.5572	-0.638959	0.0296367	0.0607693	2.26976	1.42587	2.18569	1.39584	1.4537	1.40805
T66001819.1	1..1086	2.24947	1.16958	1.78547e-06	6.52819e-06	1.90192	2.36242	2.17487	6.6888	5.82409	3.53957
T66001820.3	1..3153	1.47436	0.560093	0.00257308	0.00656223	1.42927	1.71157	1.81361	2.75707	3.18602	2.19447
T66001821.1	1..3666	-1.75801	-0.813944	8.31222e-06	2.87381e-05	2.38171	2.75107	2.47537	1.75408	1.7253	1.41554
T66001822.1	1..1020	-1.81277	-0.858197	0.00873276	0.020146	2.39316	1.73468	2.68122	1.28422	1.45904	1.50744
T66001823.1	1..1428	-2.02218	-1.01591	1.686e-06	6.18006e-06	4.33924	4.70841	5.48431	3.41904	2.08435	2.55727
T66001824.1	1..909	-1.17454	-0.232092	0.557148	0.669073	1.13613	1.26523	1.36756	1.57205	0.818606	1.26864
T66001825.1	1..570	-2.13722	-1.09574	0.0848494	0.152716	1.31769	1.70729	0.436179	0.835667	0.435154	0.674382
T66001826.1	1..264	-1.53916	-0.622143	0.696332	0.784672	0	0	0.941751	0	0	0.728026
T66001827.1	1..2010	-1.04087	-0.0577924	0.642596	0.740629	6.72612	6.60213	7.97817	7.7611	8.69982	6.311
T66001828.1	1..975	1.36042	0.444052	5.72166e-05	0.000182063	17.3327	17.0586	17.5948	30.0455	23.9134	27.0064
T66001829.1	1..198	1.55544	0.63732	0.00881907	0.0203209	13.7509	13.4043	10.0453	21.6514	26.307	18.4433
T66001830.2	1..3816	1.77622	0.828813	9.1853e-09	3.93651e-08	1.62381	2.01697	1.95458	4.0568	3.47747	3.87822
T66001831.2	1..705	1.66884	0.738849	2.45063e-10	1.148e-09	19.3098	19.576	15.6932	34.4579	36.0622	35.4409
T66001832.1	1..2184	-1.16439	-0.219575	0.474898	0.596354	0.945733	0.891167	0.853785	0.926925	0.738207	1.05604
T66001833.1	1..729	1.0476	0.0670881	0.844369	0.897534	2.70452	3.27661	1.5347	4.41047	1.87134	2.90012
T66001834.1	1..693	-4.44008	-2.15059	0.000597753	0.00168405	1.08381	2.55321	1.97319	0.343673	0.357919	0.832029
T66001835.1	1..1668	2.09897	1.06968	0.000399672	0.00115081	0.731721	0.954697	0.670743	1.78481	1.71009	2.535
T66001836.1	1..978	-1.15486	-0.207713	0.637058	0.735624	1.53596	0.723669	1.52529	1.5829	1.64851	0.196522
T66001837.1	1..948	-2.39538	-1.26025	0	0	85.5665	84.7357	87.0702	43.337	40.293	38.7236
T66001838.1	1..1032	-2.51074	-1.32811	0	0	667.478	626.738	643.478	305.553	294.785	281.221
T66001839.1	1..1386	-1.02678	-0.0381202	0.907839	0.94119	1.15155	1.02128	1.25567	1.03102	1.52115	1.24804
T66001840.1	1..816	1.34331	0.425795	0.00759174	0.017764	9.89479	13.0101	8.37881	17.6581	17.7821	12.719
T66001841.1	1..1038	-1.37082	-0.455035	0.176959	0.282081	1.80897	1.61937	1.67664	1.4914	1.07531	1.85163
T66001842.1	1..609	-2.00623	-1.00449	0	0	141.676	156.454	144.315	82.517	77.1808	94.9948
T66001843.1	1..927	2.04627	1.033	0.100932	0.176924	0.303836	0.190871	0.402301	0.770761	0.53514	0.829337
T66001844.1	1..2412	1.0958	0.131984	0.755996	0.835231	0.817411	0.806927	0.36077	1.5305	0.617009	0.318738
T66001845.1	1..1794	1.02439	0.0347674	0.92148	0.951008	0.680329	1.0849	0.831512	1.39394	0.898687	0.642805
T66001846.1	1..1317	-2.01347	-1.00968	0.00450562	0.0109987	1.7109	1.27631	1.69901	0.994615	0.941676	0.583747
T66001847.2	1..306	-1.60488	-0.682463	0.110296	0.190213	3.37497	4.04758	4.06245	3.11327	2.83703	1.8843
T66001848.1	1..1842	-1.4678	-0.553659	0.0381258	0.0759836	1.78393	1.77706	1.48471	0.969728	1.54855	1.56514
T66001849.2	1..978	1.88692	0.916031	0.000223084	0.000661684	3.07192	2.35193	1.7795	6.20983	4.56511	5.10958
T66001850.1	1..1350	-1.47628	-0.561965	0.000141394	0.000430026	8.13674	8.38813	8.10324	6.79212	6.24687	5.97952
T66001851.2	1..6225	1.38846	0.47349	8.10468e-06	2.80539e-05	3.24263	2.74288	3.19514	4.89721	4.72168	4.97092
T66001852.1	1..2841	-1.35566	-0.438993	2.05475e-06	7.46113e-06	15.9285	14.9783	15.796	13.8322	12.6158	12.9215
T66001853.1	1..969	-1.52053	-0.604571	0.0892947	0.159384	1.55022	2.46507	1.79603	1.10603	1.79181	1.58678
T66001854.1	1..1611	1.10969	0.150152	0.680527	0.772704	0.990722	0.494238	1.00313	1.33053	0.92379	0.715824
T66001855.1	1..945	2.48616	1.31392	0	0	20.5654	17.3192	19.4688	57.4621	53.9383	50.6428
T66001856.1	1..729	1.11336	0.154914	0.676655	0.770037	1.9318	1.45627	2.2168	2.45026	1.36097	3.69106
T66001857.1	1..363	-4.24555	-2.08595	0.000425433	0.00121955	3.87956	2.43715	4.10946	0.984154	1.02495	0.529473
T66001858.1	1..1635	-7.45785	-2.89876	0	0	41.5737	44.0449	45.9229	7.42901	5.68893	7.17072
T66001859.1	1..1083	1.68167	0.749896	0.132181	0.221068	0.17338	0.816884	0.57392	1.20952	0.801599	1.06481
T66001860.1	1..1221	-11.4468	-3.51687	0	0	1239.66	1243.92	1274.26	125.129	120.565	131.281
T66001861.1	1..387	2.63112	1.39568	0.212034	0.324811	0	0.228601	0.321217	0.615414	0.640924	0.496638
T66001862.2	1..975	-1.37603	-0.460516	0.405128	0.532071	0.385171	0.725896	1.01999	0.488544	0.381596	0.985635
T66001863.5	1..2142	1.12163	0.165597	0.671181	0.765231	0.438307	0.495622	0.46428	0.500347	0.81058	0.448643
T66001864.1	1..699	-3.17295	-1.66582	0	0	113.495	116.566	114.53	40.2053	45.7752	37.3949
T66001865.1	1..453	-1.10816	-0.148172	0.848282	0.899742	0.414505	0.585885	0.823252	1.0515	0.547544	0
T66001866.1	1..312	-13.0242	-3.70312	0	0	6986.94	7251.87	7100.87	673.656	647.124	547.027
T66001867.1	1..411	-3.40799	-1.76892	0	0	1651.1	1388.38	1479.63	471.695	538.018	506.918
T66001868.1	1..837	1.6544	0.726308	0.223958	0.339294	0.224338	0.634183	0.29704	0.711366	0.740853	0.918513
T66001869.3	1..639	-1.64812	-0.720819	0.126988	0.213983	1.02848	1.66138	2.13994	0.931789	0.970413	1.5039
T66001870.2	1..1344	1.19857	0.261317	0.579317	0.686128	0.419132	0.526599	0.83244	0.974634	1.01503	0.143005
T66001871.1	1..1002	-1.75757	-0.813578	0.102228	0.17871	1.03068	0.706336	1.61282	1.0696	0.495085	0.38363
T66001872.1	1..1503	2.16453	1.11405	0.00395291	0.00975598	0.81205	0.412029	0.57896	1.10922	2.06285	1.27877
T66001873.1	1..531	-3.96272	-1.98649	0	0	63.6512	54.8139	53.6106	14.3527	17.2832	19.1837
T66001874.4	1..2916	-1.36918	-0.453309	0.00298221	0.00751989	4.70071	4.70255	5.03042	4.53298	3.74268	3.62515
T66001875.1	1..858	-3.32955	-1.73533	0.00265271	0.00674904	0.765965	2.37153	1.59373	0.555164	0.578176	0.448016
T66001876.1	1..597	1.44293	0.528998	3.05772e-05	0.000100043	41.2027	36.6026	27.9023	65.0267	57.1276	53.1203
T66001877.1	1..3480	1.02916	0.0414716	0.866396	0.91271	0.728422	0.966036	0.857318	1.06079	0.926577	1.04936
T66001878.1	1..354	10.2111	3.35206	0	0	22.2779	22.9918	22.8255	271.132	258.548	269.838
T66001879.1	1..813	1.9067	0.931077	0.0553221	0.105069	0.808362	0.761722	0.764521	0.732365	2.28817	2.36407
T66001880.1	1..939	1.10097	0.138771	0.664212	0.759118	1.59975	1.88431	1.45625	2.15591	2.37736	1.63748
T66001881.1	1..633	-6.47062	-2.6939	0	0	1127.37	1062.6	1046.33	183.233	193.963	197.361
T66001882.1	1..4692	1.27183	0.346901	0.0304497	0.0621884	1.94094	2.1872	1.35121	2.84255	2.35244	2.94934
T66001883.1	1..303	-3.90584	-1.96563	0.0954239	0.168796	0	1.45988	2.05134	0.393012	0.409303	0
T66001884.1	1..999	3.56105	1.8323	0	0	3.1953	2.83383	3.23532	13.3506	13.035	10.7739
T66001885.1	1..486	3.34747	1.74307	0.029693	0.0608461	0.38636	0.182034	0.255784	1.22513	1.27591	0.790941
T66001886.1	1..1134	2.56245	1.35752	0.0180614	0.0390771	0.331166	0.390073	0.219244	1.15512	1.31237	0.169487
T66001887.1	1..1983	1.76662	0.820988	2.95001e-08	1.22587e-07	5.06593	4.6398	5.32851	8.40724	10.5069	11.8246
T66001888.1	1..651	-4.34918	-2.12074	0	0	5426.03	5317.35	5200.63	1418.75	1433.36	1340.08
T66001889.1	1..3486	-1.03858	-0.0546114	0.451595	0.575419	48.6395	49.7667	51.3149	58.4482	54.5384	51.3302
T66001890.1	1..981	1.87206	0.904623	0	0	14.8341	17.7659	18.8811	37.145	36.9149	35.4618
T66001891.1	1..1002	-1.04931	-0.0694352	0.877581	0.921737	0.936981	0.618044	0.868441	0.950759	0.866399	0.767261
T66001892.1	1..999	-2.09537	-1.0672	0.0276861	0.057248	1.31571	1.68259	1.61766	1.54962	0	0.961956
T66001893.1	1..1179	3.56506	1.83393	5.25024e-13	2.78107e-12	1.91115	1.80089	1.26525	8.88827	5.68025	6.03168
T66001894.1	1..1152	2.96637	1.5687	3.33067e-16	2.00444e-15	3.34141	2.68785	3.56099	12.0943	9.47366	10.6777
T66001895.9	1..297	1.1042	0.142996	0.934613	0.955972	0.316113	0	0	0	0.417572	0
T66001896.1	1..390	2.78445	1.47739	0.305927	0.431156	0	0.226842	0	0.30534	0.317997	0.492817
T66001897.1	1..1947	1.18437	0.244125	0.387354	0.516131	0.964411	1.22684	0.830017	1.46789	1.14655	1.67816
T66001898.1	1..2490	-1.71305	-0.77657	0.0071067	0.0167368	1.16886	1.24353	1.04841	0.669541	0.896521	0.771883
T66001899.1	1..4026	-2.28887	-1.19463	3.32615e-10	1.54754e-09	2.44858	2.50507	2.53192	1.65639	1.01655	0.954788
T66001900.1	1..1794	-1.20492	-0.268937	5.76049e-05	0.000183198	725.859	721.704	760.834	696.573	688.256	711.157
T66001901.1	1..729	-1.20433	-0.268235	0.663161	0.758483	0.515147	0.728136	1.02314	0.163351	0.850609	1.31824
T66001902.1	1..5424	-2.23917	-1.16296	0	0	7.32182	5.90443	7.19647	3.42494	3.63551	3.29544
T66001903.1	1..240	-3.36112	-1.74894	0.0549872	0.104518	2.34714	2.21171	0.517963	0.496177	1.03349	0
T66001904.1	1..1404	-1.36666	-0.45066	0.225029	0.340722	2.07297	0.819153	1.32811	1.44188	1.05999	0.958256
T66001905.5	1..507	-2.36108	-1.23945	0.191716	0.299568	0.555535	0.523483	0.735568	0	0.733839	0
T66001906.1	1..1077	-5.39192	-2.4308	0	0	6.7995	6.81791	7.8488	1.43739	1.84243	1.07075
T66001907.1	1..957	-2.08888	-1.06273	3.11671e-07	1.20834e-06	7.94642	7.95015	7.14431	3.60856	5.57242	3.21335
T66001908.1	1..3291	-1.36117	-0.444846	0.105262	0.18286	0.96995	0.833341	0.831007	0.940792	0.791369	0.350408
T66001909.1	1..1314	-2.78112	-1.47567	0	0	691.494	667.958	675.669	287.828	270.501	279.083
T66001910.1	1..1248	2.70652	1.43644	0.000172833	0.000519125	1.42935	0.637994	0.298825	3.33966	1.78873	2.46409
T66001911.1	1..762	2.10099	1.07107	3.04524e-08	1.26408e-07	4.43553	4.06352	4.56786	11.0956	10.2535	9.83694
T66001912.10	1..2655	1.56378	0.645039	0.0423249	0.0831972	0.530426	0.399858	0.749144	1.0316	0.700671	1.30304
T66001913.1	1..1335	-2.18921	-1.13041	0.0109963	0.024952	0.91424	1.12657	0.931169	0.446002	0.557388	0.575876
T66001914.1	1..2124	-2.61059	-1.38437	0	0	629.483	608.992	614.298	267.431	266.78	278.435
T66001915.1	1..2631	-2.03724	-1.02661	1.63527e-09	7.32688e-09	3.74685	3.8333	3.4964	1.94624	2.07405	2.33765
T66001916.1	1..2373	1.71503	0.778231	0.0115852	0.0262217	0.830845	0.708345	0.681013	0.903281	1.93371	1.61988
T66001917.2	1..618	2.95546	1.56338	0	0	21.2685	19.3257	20.1151	70.5246	70.2372	63.7553
T66001918.1	1..1638	4.41648	2.1429	0	0	16.45	15.7169	18.1382	84.6228	88.4334	78.9681
T66001919.1	1..1281	3.04217	1.6051	9.76996e-15	5.5575e-14	1.46582	2.27905	2.13493	6.78613	6.97061	6.75171
T66001920.1	1..219	2.8038	1.48738	0.0776952	0.141327	0.857401	0.807932	0	3.26254	1.69889	0.87762
T66001921.1	1..930	-1.47246	-0.558227	0.479239	0.600832	0.201904	0.38051	0.401003	0.384137	0.133354	0.206665
T66001922.1	1..735	1.72956	0.790402	0.00411416	0.010108	3.83206	3.61096	2.1987	8.42489	4.55579	6.53737
T66001923.1	1..3342	1.13898	0.187741	0.199764	0.309399	3.25874	3.67957	4.53799	4.45402	5.04684	5.46346
T66001924.1	1..2022	-1.12022	-0.163786	0.641416	0.739562	1.0215	0.743801	0.676272	0.530041	1.04269	1.04559
T66001925.1	1..2556	1.03127	0.0444205	0.897362	0.934494	0.477508	0.449957	0.77816	0.698842	0.679289	0.526366
T66001926.1	1..1170	-1.46704	-0.552904	0.00241291	0.00618494	5.69732	5.67106	5.73743	5.089	3.92196	4.27108
T66001927.1	1..1056	-1.57076	-0.651466	0.243184	0.360743	0.53344	0.921548	0.470875	0.676606	0.234884	0.546019
T66001928.1	1..291	-1.87215	-0.904694	0	0	2324.87	2298.97	2251.27	1300.91	1462.65	1443.14
T66001929.1	1..762	-1.50157	-0.586468	0.416895	0.543048	0.369628	0.696603	0.326276	0.468829	0.162754	0.504459
T66001930.1	1..966	-1.13444	-0.181984	0.400626	0.527947	4.47074	4.94545	4.37534	4.56113	5.5205	3.58134
T66001931.1	1..993	4.046	2.01649	0	0	49.7319	48.1098	46.069	219.937	237.796	209.425
T66001932.1	1..2175	3.42402	1.77569	0	0	13.7699	15.1719	13.8314	56.6121	55.0244	57.0852
T66001933.1	1..2547	-1.19364	-0.255373	0.00607501	0.0145159	17.2142	14.0674	15.667	15.4756	14.8024	14.6394
T66001934.1	1..660	-1.53987	-0.622812	0.000535344	0.00151816	14.5096	13.9405	11.6777	8.66055	10.7107	11.3572
T66001935.1	1..3507	-6.89874	-2.78633	0	0	6.53209	5.42365	6.48672	0.882848	1.27308	0.822065
T66001936.1	1..1527	-1.56271	-0.644053	0	0	151.926	146.115	146.047	110.426	109.156	105.476
T66001937.1	1..999	1.65231	0.724481	0.211176	0.323838	0.751835	0.265671	0.373307	1.43042	0.869	0.192391
T66001938.2	1..1083	-1.81927	-0.863364	0.00313458	0.00786485	2.60071	2.85909	2.64003	1.53939	2.06125	1.41975
T66001939.2	1..585	-7.17316	-2.84261	0	0	5997.11	6027.2	5830.72	986.655	947.207	912.041
T66001940.1	1..1845	1.18731	0.247701	0.0271648	0.0562803	9.97374	9.06263	8.75905	12.0696	12.6371	13.6466
T66001941.1	1..633	-1.24045	-0.310861	0.632354	0.732018	0.741591	0.559043	0.589152	0.564372	0.783689	0.303632
T66001942.1	1..5964	1.0394	0.0557527	0.718194	0.803855	1.30659	1.21637	1.37568	1.45758	1.47641	1.77246
T66001943.1	1..1473	-1.34453	-0.427098	0.273497	0.39527	0.828589	0.900902	0.928324	0.404218	0.926141	1.04385
T66001944.2	1..3768	2.36859	1.24403	1.1632e-09	5.25838e-09	0.946828	0.939157	0.692816	2.74952	2.13939	2.19335
T66001945.1	1..513	-8.28695	-3.05084	4.14567e-09	1.81414e-08	7.68653	5.34605	4.84644	0.46426	0.725256	1.49863
T66001946.1	1..2784	1.6145	0.691088	0.00139422	0.00371547	1.14659	1.14399	1.29491	2.43811	2.36099	1.58785
T66001947.1	1..756	1.17464	0.232224	0.485048	0.605893	1.61443	2.10639	1.97319	2.04772	3.28092	2.28808
T66001948.1	1..723	1.8887	0.917395	0.0503566	0.0967056	0.519422	0.856542	1.03163	2.30589	1.20073	1.59501
T66001949.1	1..846	1.10326	0.141779	0.0453519	0.088252	248.475	264.465	266.549	325.718	323.68	336.007
T66001950.1	1..3147	1.74432	0.802666	5.55112e-16	3.3184e-15	7.0705	6.40954	7.18926	13.0548	14.4235	13.7416
T66001951.1	1..4491	1.12132	0.165198	0.125765	0.212395	20.6544	18.4974	19.9573	24.7923	25.6543	25.4639
T66001952.1	1..1017	-1.03064	-0.0435382	0.918132	0.948394	0.738529	0.869897	1.58903	1.17092	1.46335	0.566958
T66001953.1	1..1044	-1.30497	-0.384021	1.42545e-05	4.82075e-05	49.0111	50.505	50.2483	42.888	44.6658	44.1836
T66001954.2	1..855	-1.57822	-0.658296	0.203571	0.314374	0.768653	0.931248	1.01775	0.417834	0.870307	0.674382
T66001955.1	1..996	43.6547	5.44806	0	0	1.79099	1.42118	1.99696	83.8121	79.3172	96.2924
T66001956.1	1..1383	1.39087	0.475987	0.0457844	0.0890342	2.24022	1.79112	1.97747	3.61639	3.31793	2.36253
T66001957.1	1..1605	-1.77209	-0.825448	0.00478677	0.0116362	2.28133	1.48826	1.85886	1.03873	1.31359	1.31725
T66001958.1	1..1635	1.24525	0.316431	0.269326	0.390262	2.52658	0.973966	1.44459	2.47634	2.42728	2.11595
T66001959.1	1..1521	2.83205	1.50184	0	0	9.07374	7.73591	8.58163	24.897	30.1689	27.2945
T66001960.1	1..1152	-2.44823	-1.29174	4.13054e-05	0.000133405	2.93392	2.68785	2.26609	1.34381	1.50717	0.667357
T66001961.2	1..2844	-1.36525	-0.449166	0.0173635	0.0377638	2.37685	2.70632	2.49147	1.59112	2.61643	2.23015
T66001962.1	1..1797	-1.71132	-0.775112	0.00612302	0.0146155	1.77635	1.52617	1.7986	0.927744	1.38029	1.06955
T66001963.1	1..1008	-2.26459	-1.17925	0.0358044	0.0718871	0.838263	0.965431	0.616622	0.590687	0.369103	0.190673
T66001964.1	1..2439	1.32535	0.406378	0.0264178	0.0549677	2.65605	2.06753	2.24259	3.8083	3.30513	3.4673
T66001965.1	1..1572	2.88668	1.52941	0.0271787	0.056299	0.119447	0.337666	0	0.454514	0.946708	0.244528
T66001966.1	1..1701	-1.51448	-0.598823	4.56302e-13	2.42257e-12	48.1846	46.8608	45.8219	34.0936	35.6527	37.6262
T66001967.1	1..1521	-1.16432	-0.21949	0.516757	0.633991	1.1728	1.62861	0.980758	1.80072	0.896914	1.01091
T66001968.1	1..1971	1.10898	0.14923	0.396079	0.524728	3.09617	3.86012	3.65806	4.1688	4.21576	5.46075
T66001969.1	1..2724	1.44129	0.527357	0.110293	0.190213	0.482524	0.422207	0.593261	0.786889	0.682923	1.05836
T66001970.1	1..2817	-1.22002	-0.286908	0.0940917	0.166744	2.33297	2.51242	2.47122	2.36728	2.24528	2.25153
T66001971.1	1..1227	1.56991	0.650681	9.81437e-14	5.36491e-13	28.8466	30.8595	33.1294	59.1046	56.2987	49.342
T66001972.1	1..2073	-2.32485	-1.21714	4.3264e-09	1.89038e-08	3.30614	3.07271	3.598	1.37867	1.97425	1.48344
T66001973.1	1..777	1.35833	0.441833	0.218129	0.332353	1.69163	1.82175	1.27991	3.52497	2.23457	1.48416
T66001974.9	1..1371	-1.18483	-0.244681	0.000312963	0.000910845	477.85	459.766	468.139	460.435	431.669	466.268
T66001975.1	1..1431	1.83454	0.875421	0.0158712	0.0348574	1.44338	0.680052	0.781831	1.16503	2.07998	3.08915
T66001976.1	1..3675	-1.07776	-0.108031	0.509977	0.627925	2.04377	1.92585	1.79279	2.20343	2.15978	1.67357
T66001977.1	1..438	2.0661	1.04691	0.180421	0.286218	0.643051	0.201983	0.283815	1.08751	1.13259	0.43881
T66001978.1	1..2130	-1.3386	-0.420726	0.186793	0.293293	1.54272	0.789156	0.992154	1.11815	0.873372	0.812107
T66001979.1	1..1116	1.70153	0.766836	0.0813967	0.1473	0.504761	0.792729	0.779729	1.28046	2.0003	0.516663
T66001980.1	1..729	2.17488	1.12093	0	0	36.4466	37.8631	36.1508	91.1496	93.2267	91.7492
T66001981.1	1..4572	1.20653	0.270862	0.00261801	0.00666512	8.50144	8.18508	7.85781	11.7468	10.4977	11.9809
T66001982.1	1..7557	1.5302	0.61372	1.90466e-05	6.36548e-05	1.1057	1.00679	0.904738	1.85943	1.75599	1.70403
T66001983.1	1..888	-6.37538	-2.67251	0.0187535	0.0404315	1.163	0.697387	0	0	0.279322	0
T66001984.1	1..1464	-1.0023	-0.0033133	0.983961	0.988963	8.59334	6.5868	9.67996	10.3303	9.48777	7.877
T66001985.1	1..3459	2.59545	1.37599	0	0	23.5053	19.924	22.0303	65.8586	65.6127	62.5104
T66001986.7	1..1920	3.71917	1.89498	0	0	12.2247	9.99879	10.2945	45.9584	44.3109	49.351
T66001987.1	1..2004	-1.34332	-0.425799	0.196025	0.304744	0.843283	1.19194	0.930472	1.12903	0.680742	0.671353
T66001988.1	1..1380	1.27665	0.352368	0.0297584	0.0609586	4.76231	4.61575	3.87346	6.90334	6.65028	5.84953
T66001989.1	1..957	-2.34734	-1.23103	0	0	135.482	132.379	116.387	57.3637	68.5537	61.8571
T66001990.1	1..1668	1.77602	0.828648	2.21847e-06	8.03305e-06	3.37717	3.02321	3.94993	7.85317	6.3199	6.45272
T66001991.1	1..1035	-1.05244	-0.0737418	0.673381	0.767212	7.7104	8.1203	6.12547	8.28401	8.74722	6.87087
T66001992.1	1..1425	-1.69732	-0.763257	0.0867687	0.155688	1.05415	0.682915	0.697887	0.752101	0.435154	0.404629
T66001993.1	1..1518	-2.05589	-1.03976	0	0	15.6476	16.2018	14.0034	9.49209	8.66007	7.09034
T66001994.1	1..3579	2.72216	1.44475	0	0	1.39031	1.3101	1.42407	4.75798	4.19287	3.70542
T66001995.1	1..867	-1.01015	-0.0145625	0.977849	0.984198	0.649726	0.816319	0.430142	0.961451	0.715218	0.443365
T66001996.1	1..735	1.19311	0.254733	0.677893	0.770892	0.383206	0.361096	0.845654	0.648069	0.506199	1.04598
T66001997.1	1..1359	-1.39647	-0.481781	1.37325e-08	5.83153e-08	49.8788	50.321	45.7362	40.1323	39.4232	41.0137
T66001998.1	1..339	2.56751	1.36037	0.151729	0.248193	0	0.521938	0.366699	0.702552	1.09751	1.13392
T66001999.1	1..756	-2.08969	-1.06329	0	0	36.0143	41.1917	36.9973	19.8471	20.8338	22.8808
T66002000.1	1..411	1.65355	0.72557	0.252969	0.371672	0.685295	0.861008	0.90738	1.15895	2.71574	0.467637
[truncated: 9,684 more rows]
